# Supplementary material for: Comparison of rhenium–porphyrin dyads for CO2 photoreduction: photocatalytic studies and charge separation dynamics studied by time-resolved IR spectroscopy
Source: Chem Sci. 2015 Aug 20;6(12):6847–64. doi: 10.1039/c5sc02099a (PMC5947513; doi:10.1039/c5sc02099a)
Supplement: Supplementary file 2 [file SC-006-C5SC02099A-s002.cif]

# Electronic Supplementary Material (ESI) for Chemical Science.
# This journal is © The Royal Society of Chemistry 2015

####################################################################### 
# 
# This file contains crystal structure data downloaded from the 
# Cambridge Structural Database (CSD) hosted by the Cambridge 
# Crystallographic Data Centre (CCDC).
# 
# Full information about CCDC data access policies and citation 
# guidelines are available at http://www.ccdc.cam.ac.uk/access/V1 
# 
# Audit and citation data items may have been added by the CCDC. 
# Please retain this information to preserve the provenance of 
# this file and to allow appropriate attribution of the data. 
# 
#######################################################################

data_rnp1302
_database_code_depnum_ccdc_archive 'CCDC 1406000'
_audit_update_record             
;
2015-06-10 deposited with the CCDC.
2015-08-20 downloaded from the CCDC.
;
_audit_creation_date             2013-03-04
_audit_creation_method           
;
  Olex2 1.2
  (compiled Dec  5 2012 16:17:34, GUI svn.r4385)
;
_chemical_name_common            ?
_chemical_name_systematic        
'5-[4-[(2-methoxy-4-nitro-phenylcarbonyl)-amino]phenyl]-10,15,20-triphenyl porphyrin'
_chemical_formula_moiety         'C52 H36 N6 O4, 0.595(C H2 Cl2)'
_chemical_formula_sum            'C52.59 H37.19 Cl1.19 N6 O4'
_chemical_formula_weight         859.29
_chemical_melting_point          ?
_chemical_oxdiff_formula         'C52 H36 N6 O4'
_chemical_oxdiff_usercomment     'Christopher TPPMBNO2'
loop_
_atom_type_symbol
_atom_type_description
_atom_type_scat_dispersion_real
_atom_type_scat_dispersion_imag
_atom_type_scat_source
C C 0.0033 0.0016 'International Tables Vol C Tables 4.2.6.8 and 6.1.1.4'
H H 0.0000 0.0000 'International Tables Vol C Tables 4.2.6.8 and 6.1.1.4'
Cl Cl 0.1484 0.1585 'International Tables Vol C Tables 4.2.6.8 and 6.1.1.4'
N N 0.0061 0.0033 'International Tables Vol C Tables 4.2.6.8 and 6.1.1.4'
O O 0.0106 0.0060 'International Tables Vol C Tables 4.2.6.8 and 6.1.1.4'

_space_group_crystal_system      orthorhombic
_space_group_IT_number           70
_space_group_name_H-M_alt        'F d d d'
_space_group_name_Hall           '-F 2uv 2vw'
loop_
_space_group_symop_id
_space_group_symop_operation_xyz
1 'x, y, z'
2 '-x+1/4, -y+1/4, z'
3 'x, -y+1/4, -z+1/4'
4 '-x+1/4, y, -z+1/4'
5 'x, y+1/2, z+1/2'
6 '-x+1/4, -y+3/4, z+1/2'
7 'x, -y+3/4, -z+3/4'
8 '-x+1/4, y+1/2, -z+3/4'
9 'x+1/2, y, z+1/2'
10 '-x+3/4, -y+1/4, z+1/2'
11 'x+1/2, -y+1/4, -z+3/4'
12 '-x+3/4, y, -z+3/4'
13 'x+1/2, y+1/2, z'
14 '-x+3/4, -y+3/4, z'
15 'x+1/2, -y+3/4, -z+1/4'
16 '-x+3/4, y+1/2, -z+1/4'
17 '-x, -y, -z'
18 'x-1/4, y-1/4, -z'
19 '-x, y-1/4, z-1/4'
20 'x-1/4, -y, z-1/4'
21 '-x, -y+1/2, -z+1/2'
22 'x-1/4, y+1/4, -z+1/2'
23 '-x, y+1/4, z+1/4'
24 'x-1/4, -y+1/2, z+1/4'
25 '-x+1/2, -y, -z+1/2'
26 'x+1/4, y-1/4, -z+1/2'
27 '-x+1/2, y-1/4, z+1/4'
28 'x+1/4, -y, z+1/4'
29 '-x+1/2, -y+1/2, -z'
30 'x+1/4, y+1/4, -z'
31 '-x+1/2, y+1/4, z-1/4'
32 'x+1/4, -y+1/2, z-1/4'

_cell_length_a                   23.5964(4)
_cell_length_b                   37.3470(6)
_cell_length_c                   40.0789(6)
_cell_angle_alpha                90.00
_cell_angle_beta                 90.00
_cell_angle_gamma                90.00
_cell_volume                     35319.7(9)
_cell_formula_units_Z            32
_cell_measurement_reflns_used    9536
_cell_measurement_temperature    110.00(10)
_cell_measurement_theta_max      27.2710
_cell_measurement_theta_min      3.0500
_exptl_absorpt_coefficient_mu    0.152
_exptl_absorpt_correction_T_max  0.998
_exptl_absorpt_correction_T_min  0.997
_exptl_absorpt_correction_type   analytical
_exptl_absorpt_process_details   
;
CrysAlisPro, Agilent Technologies,
Version 1.171.36.24 (release 03-12-2012 CrysAlis171 .NET)
(compiled Dec  3 2012,18:21:49)
Analytical numeric absorption correction using a multifaceted crystal
model based on expressions derived by R.C. Clark & J.S. Reid.
(Clark, R. C. & Reid, J. S. (1995). Acta Cryst. A51, 887-897)
;
_exptl_crystal_colour            'clear dark blue'
_exptl_crystal_colour_lustre     clear
_exptl_crystal_colour_modifier   dark
_exptl_crystal_colour_primary    blue
_exptl_crystal_density_diffrn    1.293
_exptl_crystal_density_meas      ?
_exptl_crystal_density_method    'not measured'
_exptl_crystal_description       block
_exptl_crystal_F_000             14303.400
_exptl_crystal_size_max          0.1818
_exptl_crystal_size_mid          0.1617
_exptl_crystal_size_min          0.1159
_exptl_special_details           
;
 ? 
;
_diffrn_reflns_av_R_equivalents  0.0340
_diffrn_reflns_av_unetI/netI     0.0363
_diffrn_reflns_limit_h_max       28
_diffrn_reflns_limit_h_min       -25
_diffrn_reflns_limit_k_max       44
_diffrn_reflns_limit_k_min       -44
_diffrn_reflns_limit_l_max       48
_diffrn_reflns_limit_l_min       -45
_diffrn_reflns_number            26924
_diffrn_reflns_theta_full        25.35
_diffrn_reflns_theta_max         25.35
_diffrn_reflns_theta_min         2.88
_diffrn_ambient_temperature      110.00(10)
_diffrn_detector_area_resol_mean 16.1450
_diffrn_measured_fraction_theta_full 0.9972
_diffrn_measured_fraction_theta_max 0.9972
_diffrn_measurement_details      
;
#__ type_ start__ end____ width___ exp.time_
  1 omega  -35.00   36.25   0.7500   85.0000
omega____ theta____ kappa____ phi______ frames
    -      -20.7020   77.0000 -180.0000 95

#__ type_ start__ end____ width___ exp.time_
  2 omega   -2.00   48.25   0.7500   85.0000
omega____ theta____ kappa____ phi______ frames
    -      -20.7020   77.0000  -90.0000 67

#__ type_ start__ end____ width___ exp.time_
  3 omega   37.00   63.25   0.7500   85.0000
omega____ theta____ kappa____ phi______ frames
    -       22.0301   77.0000  -30.0000 35

#__ type_ start__ end____ width___ exp.time_
  4 omega  -93.00  -31.50   0.7500   85.0000
omega____ theta____ kappa____ phi______ frames
    -      -20.7020  -57.0000 -180.0000 82
;
_diffrn_measurement_device_type  'SuperNova, Single source at offset), Eos'
_diffrn_measurement_method       '\w scans'
_diffrn_orient_matrix_UB_11      -0.0059453000
_diffrn_orient_matrix_UB_12      -0.0097095000
_diffrn_orient_matrix_UB_13      -0.0148073000
_diffrn_orient_matrix_UB_21      -0.0285557000
_diffrn_orient_matrix_UB_22      0.0059084000
_diffrn_orient_matrix_UB_23      0.0006104000
_diffrn_orient_matrix_UB_31      0.0072757000
_diffrn_orient_matrix_UB_32      0.0152139000
_diffrn_orient_matrix_UB_33      -0.0096737000
_diffrn_radiation_monochromator  mirror
_diffrn_radiation_type           'Mo K\a'
_diffrn_radiation_wavelength     0.7107
_diffrn_source                   'SuperNova (Mo) X-ray Source'
_diffrn_special_details          ?
_diffrn_standards_decay_%        ?
_diffrn_standards_interval_count ?
_diffrn_standards_interval_time  ?
_diffrn_standards_number         ?
_reflns_number_gt                6545
_reflns_number_total             8081
_reflns_odcompleteness_completeness 99.72
_reflns_odcompleteness_iscentric 1
_reflns_odcompleteness_theta     25.30
_reflns_threshold_expression     >2sigma(I)
_computing_cell_refinement       
;
CrysAlisPro, Agilent Technologies,
Version 1.171.36.24 (release 03-12-2012 CrysAlis171 .NET)
(compiled Dec  3 2012,18:21:49)
;
_computing_data_collection       
;
CrysAlisPro, Agilent Technologies,
Version 1.171.36.24 (release 03-12-2012 CrysAlis171 .NET)
(compiled Dec  3 2012,18:21:49)
;
_computing_data_reduction        
;
CrysAlisPro, Agilent Technologies,
Version 1.171.36.24 (release 03-12-2012 CrysAlis171 .NET)
(compiled Dec  3 2012,18:21:49)
;
_computing_molecular_graphics    
;
O. V. Dolomanov, L. J. Bourhis, R. J. Gildea, J. A. K. Howard and H. Puschmann,
OLEX2: a complete structure solution, refinement and analysis program.
J. Appl. Cryst. (2009). 42, 339-341.
;
_computing_publication_material  
;
O. V. Dolomanov, L. J. Bourhis, R. J. Gildea, J. A. K. Howard and H. Puschmann,
OLEX2: a complete structure solution, refinement and analysis program.
J. Appl. Cryst. (2009). 42, 339-341.
;
_computing_structure_refinement  
;
SHELXL, G.M. Sheldrick, Acta Cryst.
(2008). A64, 112-122
;
_computing_structure_solution    
;
SHELXS, G.M. Sheldrick, Acta Cryst.
(2008). A64, 112-122
;
_refine_diff_density_max         0.849
_refine_diff_density_min         -1.069
_refine_diff_density_rms         0.062
_refine_ls_extinction_coef       ?
_refine_ls_extinction_method     none
_refine_ls_goodness_of_fit_ref   1.035
_refine_ls_hydrogen_treatment    mixed
_refine_ls_matrix_type           full
_refine_ls_number_parameters     606
_refine_ls_number_reflns         8081
_refine_ls_number_restraints     6
_refine_ls_R_factor_all          0.0712
_refine_ls_R_factor_gt           0.0578
_refine_ls_restrained_S_all      1.034
_refine_ls_shift/su_max          0.001
_refine_ls_shift/su_mean         0.000
_refine_ls_structure_factor_coef Fsqd
_refine_ls_weighting_details     
'calc w=1/[\s^2^(Fo^2^)+(0.0809P)^2^+167.7597P] where P=(Fo^2^+2Fc^2^)/3'
_refine_ls_weighting_scheme      calc
_refine_ls_wR_factor_gt          0.1587
_refine_ls_wR_factor_ref         0.1693
_refine_special_details          
;
 The crystal contained dichloromethanes of crystallisation. One was
 partially occupied and was modelled with an occupancy of 0.1875;
 the carbon of this DCM was restrained to be approximately isotropic. 
 The other was disordered and modelled with the carbon in two different
 positions with relative occupancies of 0.814:0.186(12).
;
_olex2_refinement_description    
;
1. Fixed Uiso
 At 1.2 times of:
  {H53A,H53B} of C53, H50 of C50, H51 of C51, H3 of C3, H2 of C2, {H54A,H54B}
  of C54, {H53C,H53D} of C53A, H26 of C26, H25 of C25, H24 of C24, H23 of C23,
  H22 of C22, H18 of C18, H17 of C17, H13 of C13, H12 of C12, H8 of C8, H7 of
  C7, H29 of C29, H28 of C28, H30 of C30, H31 of C31, H32 of C32, H34 of C34,
  H35 of C35, H36 of C36, H37 of C37, H38 of C38, H40 of C40, H41 of C41, H43
  of C43, H44 of C44, H48 of C48
 At 1.5 times of:
  {H52A,H52B,H52C} of C52
2. Uiso/Uaniso restraints and constraints
Uanis(C54) ~ Ueq: with sigma of 0.03 and sigma for terminal atoms of 0.06
3. Others
 Sof(C53)=Sof(H53A)=Sof(H53B)=1-Sof(H53A)=1-Sof(H53A)=1-Sof(H53A)
 Fixed Sof: C54(0.09375) H54A(0.09375) H54B(0.09375) Cl2(0.1875)
4.a Secondary CH2 refined with riding coordinates:
 C53(H53A,H53B), C53A(H53C,H53D), C54(H54A,H54B)
4.b Aromatic/amide H refined with riding coordinates:
 C2(H2), C3(H3), C7(H7), C8(H8), C12(H12), C13(H13), C17(H17), C18(H18),
 C22(H22), C23(H23), C24(H24), C25(H25), C26(H26), C28(H28), C29(H29), C30(H30),
  C31(H31), C32(H32), C34(H34), C35(H35), C36(H36), C37(H37), C38(H38),
 C40(H40), C41(H41), C43(H43), C44(H44), C48(H48), C50(H50), C51(H51)
4.c Idealised Me refined as rotating group:
 C52(H52A,H52B,H52C)
;
_atom_sites_solution_hydrogens   geom
_atom_sites_solution_primary     direct
_atom_sites_solution_secondary   difmap
loop_
_atom_site_label
_atom_site_type_symbol
_atom_site_fract_x
_atom_site_fract_y
_atom_site_fract_z
_atom_site_U_iso_or_equiv
_atom_site_adp_type
_atom_site_occupancy
_atom_site_symmetry_multiplicity
_atom_site_calc_flag
_atom_site_refinement_flags
_atom_site_disorder_assembly
_atom_site_disorder_group
C1 C 0.33019(10) 0.60463(6) 0.50081(6) 0.0186(5) Uani 1 1 d . . .
C2 C 0.32084(10) 0.57926(6) 0.47391(6) 0.0209(5) Uani 1 1 d . . .
H2 H 0.2880 0.5650 0.4705 0.025 Uiso 1 1 calc R . .
C3 C 0.36742(10) 0.57976(6) 0.45483(6) 0.0210(5) Uani 1 1 d . . .
H3 H 0.3737 0.5662 0.4351 0.025 Uiso 1 1 calc R . .
C4 C 0.40646(10) 0.60489(6) 0.46982(6) 0.0184(5) Uani 1 1 d . . .
C5 C 0.46040(10) 0.61227(6) 0.45703(6) 0.0194(5) Uani 1 1 d . . .
C6 C 0.50109(10) 0.63400(6) 0.47235(6) 0.0192(5) Uani 1 1 d . . .
C7 C 0.55434(10) 0.64447(7) 0.45882(6) 0.0241(5) Uani 1 1 d . . .
H7 H 0.5681 0.6386 0.4372 0.029 Uiso 1 1 calc R . .
C8 C 0.58186(10) 0.66411(6) 0.48193(6) 0.0238(5) Uani 1 1 d . . .
H8 H 0.6183 0.6746 0.4794 0.029 Uiso 1 1 calc R . .
C9 C 0.54665(10) 0.66632(6) 0.51088(6) 0.0204(5) Uani 1 1 d . . .
C10 C 0.55973(10) 0.68353(6) 0.54083(6) 0.0207(5) Uani 1 1 d . . .
C11 C 0.52201(10) 0.68820(6) 0.56749(6) 0.0198(5) Uani 1 1 d . . .
C12 C 0.53646(11) 0.70681(7) 0.59810(6) 0.0253(6) Uani 1 1 d . . .
H12 H 0.5725 0.7163 0.6039 0.030 Uiso 1 1 calc R . .
C13 C 0.48909(11) 0.70809(7) 0.61663(6) 0.0249(5) Uani 1 1 d . . .
H13 H 0.4850 0.7189 0.6380 0.030 Uiso 1 1 calc R . .
C14 C 0.44523(10) 0.68981(6) 0.59776(6) 0.0205(5) Uani 1 1 d . . .
C15 C 0.38887(10) 0.68656(6) 0.60848(6) 0.0193(5) Uani 1 1 d . . .
C16 C 0.34577(10) 0.66828(6) 0.59133(6) 0.0183(5) Uani 1 1 d . . .
C17 C 0.28792(10) 0.66502(6) 0.60149(6) 0.0218(5) Uani 1 1 d . . .
H17 H 0.2714 0.6753 0.6209 0.026 Uiso 1 1 calc R . .
C18 C 0.26085(10) 0.64462(6) 0.57864(6) 0.0203(5) Uani 1 1 d . . .
H18 H 0.2219 0.6383 0.5791 0.024 Uiso 1 1 calc R . .
C19 C 0.30062(9) 0.63423(6) 0.55365(6) 0.0175(5) Uani 1 1 d . . .
C20 C 0.29061(9) 0.61202(6) 0.52598(6) 0.0178(5) Uani 1 1 d . . .
C21 C 0.47834(10) 0.59496(7) 0.42517(6) 0.0246(5) Uani 1 1 d . . .
C22 C 0.45485(13) 0.60461(9) 0.39489(7) 0.0379(7) Uani 1 1 d . . .
H22 H 0.4263 0.6225 0.3940 0.045 Uiso 1 1 calc R . .
C23 C 0.47310(16) 0.58797(12) 0.36565(8) 0.0583(10) Uani 1 1 d . . .
H23 H 0.4574 0.5950 0.3448 0.070 Uiso 1 1 calc R . .
C24 C 0.51323(16) 0.56169(11) 0.36655(10) 0.0620(11) Uani 1 1 d . . .
H24 H 0.5248 0.5503 0.3465 0.074 Uiso 1 1 calc R . .
C25 C 0.53688(14) 0.55174(9) 0.39656(10) 0.0530(10) Uani 1 1 d . . .
H25 H 0.5648 0.5334 0.3972 0.064 Uiso 1 1 calc R . .
C26 C 0.51991(11) 0.56840(7) 0.42568(8) 0.0337(6) Uani 1 1 d . . .
H26 H 0.5368 0.5617 0.4463 0.040 Uiso 1 1 calc R . .
C27 C 0.61837(10) 0.69837(6) 0.54255(6) 0.0218(5) Uani 1 1 d . . .
C28 C 0.62763(10) 0.73507(6) 0.54099(6) 0.0247(5) Uani 1 1 d . . .
H28 H 0.5963 0.7510 0.5413 0.030 Uiso 1 1 calc R . .
C29 C 0.68223(11) 0.74852(7) 0.53901(7) 0.0299(6) Uani 1 1 d . . .
H29 H 0.6880 0.7737 0.5378 0.036 Uiso 1 1 calc R . .
C30 C 0.72826(11) 0.72580(7) 0.53879(7) 0.0286(6) Uani 1 1 d . . .
H30 H 0.7656 0.7352 0.5375 0.034 Uiso 1 1 calc R . .
C31 C 0.71979(11) 0.68933(7) 0.54051(8) 0.0338(7) Uani 1 1 d . . .
H31 H 0.7513 0.6735 0.5403 0.041 Uiso 1 1 calc R . .
C32 C 0.66512(11) 0.67579(7) 0.54250(8) 0.0317(6) Uani 1 1 d . . .
H32 H 0.6596 0.6506 0.5439 0.038 Uiso 1 1 calc R . .
C33 C 0.37261(10) 0.70388(6) 0.64094(6) 0.0216(5) Uani 1 1 d . . .
C34 C 0.33700(12) 0.73359(8) 0.64156(7) 0.0339(6) Uani 1 1 d . . .
H34 H 0.3225 0.7429 0.6212 0.041 Uiso 1 1 calc R . .
C35 C 0.32235(13) 0.74979(8) 0.67162(7) 0.0395(7) Uani 1 1 d . . .
H35 H 0.2977 0.7699 0.6717 0.047 Uiso 1 1 calc R . .
C36 C 0.34350(11) 0.73682(8) 0.70117(7) 0.0319(6) Uani 1 1 d . . .
H36 H 0.3342 0.7482 0.7217 0.038 Uiso 1 1 calc R . .
C37 C 0.37836(11) 0.70719(7) 0.70088(6) 0.0273(6) Uani 1 1 d . . .
H37 H 0.3929 0.6981 0.7213 0.033 Uiso 1 1 calc R . .
C38 C 0.39222(10) 0.69072(7) 0.67110(6) 0.0241(5) Uani 1 1 d . . .
H38 H 0.4156 0.6700 0.6713 0.029 Uiso 1 1 calc R . .
C39 C 0.23364(10) 0.59511(6) 0.52345(6) 0.0189(5) Uani 1 1 d . . .
C40 C 0.20020(10) 0.59936(6) 0.49507(6) 0.0194(5) Uani 1 1 d . . .
H40 H 0.2145 0.6126 0.4767 0.023 Uiso 1 1 calc R . .
C41 C 0.14663(10) 0.58467(6) 0.49331(6) 0.0197(5) Uani 1 1 d . . .
H41 H 0.1250 0.5875 0.4735 0.024 Uiso 1 1 calc R . .
C42 C 0.12388(10) 0.56583(6) 0.51999(6) 0.0192(5) Uani 1 1 d . . .
C43 C 0.15745(11) 0.55992(7) 0.54802(6) 0.0255(6) Uani 1 1 d . . .
H43 H 0.1434 0.5462 0.5661 0.031 Uiso 1 1 calc R . .
C44 C 0.21180(10) 0.57432(7) 0.54930(6) 0.0238(5) Uani 1 1 d . . .
H44 H 0.2347 0.5698 0.5683 0.029 Uiso 1 1 calc R . .
C45 C 0.03615(10) 0.53381(6) 0.53751(6) 0.0209(5) Uani 1 1 d . . .
C46 C -0.02543(10) 0.52842(6) 0.52839(6) 0.0211(5) Uani 1 1 d . . .
C47 C -0.05401(10) 0.54222(6) 0.50032(6) 0.0227(5) Uani 1 1 d . . .
C48 C -0.11159(10) 0.53536(6) 0.49581(7) 0.0253(6) Uani 1 1 d . . .
H48 H -0.1313 0.5448 0.4771 0.030 Uiso 1 1 calc R . .
C49 C -0.13938(10) 0.51450(6) 0.51924(7) 0.0265(6) Uani 1 1 d . . .
C50 C -0.11292(11) 0.50011(7) 0.54665(7) 0.0273(6) Uani 1 1 d . . .
H50 H -0.1330 0.4857 0.5622 0.033 Uiso 1 1 calc R . .
C51 C -0.05581(10) 0.50743(7) 0.55068(6) 0.0245(5) Uani 1 1 d . . .
H51 H -0.0366 0.4977 0.5695 0.029 Uiso 1 1 calc R . .
C52 C -0.05030(12) 0.57209(7) 0.44719(7) 0.0305(6) Uani 1 1 d . . .
H52A H -0.0226 0.5841 0.4328 0.046 Uiso 1 1 calc R . .
H52B H -0.0820 0.5883 0.4517 0.046 Uiso 1 1 calc R . .
H52C H -0.0645 0.5506 0.4359 0.046 Uiso 1 1 calc R . .
N1 N 0.38312(8) 0.61950(5) 0.49803(5) 0.0178(4) Uani 1 1 d . . .
N2 N 0.49747(8) 0.64839(5) 0.50363(5) 0.0184(4) Uani 1 1 d . . .
H2A H 0.4684(15) 0.6472(9) 0.5171(8) 0.047(10) Uiso 1 1 d . . .
N3 N 0.46651(8) 0.67768(5) 0.56808(5) 0.0199(4) Uani 1 1 d . . .
N4 N 0.35137(9) 0.64974(5) 0.56215(5) 0.0172(4) Uani 1 1 d . . .
H4 H 0.3812(15) 0.6487(9) 0.5507(8) 0.047(10) Uiso 1 1 d . . .
N5 N 0.06696(8) 0.55470(5) 0.51681(5) 0.0209(4) Uani 1 1 d . . .
H5 H 0.0512(13) 0.5635(8) 0.4992(8) 0.036(9) Uiso 1 1 d . . .
N6 N -0.19998(9) 0.50682(6) 0.51388(7) 0.0330(6) Uani 1 1 d . . .
O1 O 0.05560(7) 0.51965(5) 0.56251(4) 0.0265(4) Uani 1 1 d . . .
O2 O -0.02369(7) 0.56213(4) 0.47807(4) 0.0252(4) Uani 1 1 d . . .
O3 O -0.22451(8) 0.48856(5) 0.53478(6) 0.0420(5) Uani 1 1 d . . .
O4 O -0.22252(8) 0.51902(6) 0.48883(6) 0.0422(5) Uani 1 1 d . . .
C53 C 0.6250 0.26509(15) 0.6250 0.0471(18) Uani 0.816(11) 2 d SP . .
H53A H 0.6447 0.2495 0.6087 0.056 Uiso 0.408(6) 1 calc PR . .
H53B H 0.6053 0.2495 0.6413 0.056 Uiso 0.408(6) 1 calc PR . .
C53A C 0.6250 0.3205(8) 0.6250 0.060(9) Uani 0.184(11) 2 d SP . .
H53C H 0.6053 0.3360 0.6414 0.072 Uiso 0.092(6) 1 calc PR . .
H53D H 0.6447 0.3360 0.6086 0.072 Uiso 0.092(6) 1 calc PR . .
Cl1 Cl 0.57525(5) 0.29158(5) 0.60420(3) 0.0972(5) Uani 1 1 d . . .
C54 C 0.6250 0.6250 0.3700(7) 0.064(8) Uani 0.19 2 d SPU . .
H54A H 0.5970 0.6130 0.3846 0.076 Uiso 0.09 1 calc PR . .
H54B H 0.6530 0.6370 0.3846 0.076 Uiso 0.09 1 calc PR . .
Cl2 Cl 0.6599(3) 0.5924(3) 0.3463(2) 0.111(3) Uani 0.19 1 d P . .

loop_
_atom_site_aniso_label
_atom_site_aniso_U_11
_atom_site_aniso_U_22
_atom_site_aniso_U_33
_atom_site_aniso_U_23
_atom_site_aniso_U_13
_atom_site_aniso_U_12
C1 0.0142(11) 0.0160(11) 0.0256(12) 0.0010(9) -0.0038(9) -0.0003(9)
C2 0.0150(12) 0.0169(11) 0.0307(13) -0.0026(10) -0.0044(10) -0.0014(9)
C3 0.0185(12) 0.0185(11) 0.0260(13) -0.0038(10) -0.0023(10) 0.0004(9)
C4 0.0152(11) 0.0165(11) 0.0236(12) -0.0006(9) -0.0016(9) 0.0007(9)
C5 0.0170(12) 0.0181(11) 0.0230(12) -0.0010(9) -0.0017(10) 0.0010(9)
C6 0.0156(12) 0.0181(11) 0.0240(12) 0.0008(9) -0.0008(9) 0.0005(9)
C7 0.0190(12) 0.0256(12) 0.0276(13) -0.0027(10) 0.0034(10) -0.0013(10)
C8 0.0148(12) 0.0235(12) 0.0331(14) -0.0025(10) 0.0012(10) -0.0039(10)
C9 0.0154(12) 0.0165(11) 0.0293(13) 0.0002(10) -0.0023(10) 0.0001(9)
C10 0.0176(12) 0.0144(11) 0.0301(13) 0.0000(9) -0.0039(10) 0.0007(9)
C11 0.0159(11) 0.0172(11) 0.0264(13) -0.0006(9) -0.0044(10) -0.0003(9)
C12 0.0189(13) 0.0279(13) 0.0291(13) -0.0033(11) -0.0058(10) -0.0055(10)
C13 0.0238(13) 0.0263(13) 0.0245(13) -0.0045(10) -0.0036(10) -0.0033(10)
C14 0.0205(12) 0.0186(11) 0.0225(12) 0.0004(9) -0.0022(10) -0.0002(9)
C15 0.0193(12) 0.0175(11) 0.0210(12) 0.0014(9) -0.0032(10) -0.0013(9)
C16 0.0196(12) 0.0146(11) 0.0205(12) 0.0030(9) -0.0001(9) -0.0005(9)
C17 0.0230(13) 0.0233(12) 0.0191(12) 0.0028(10) 0.0018(10) 0.0001(10)
C18 0.0146(12) 0.0217(12) 0.0245(12) 0.0036(10) 0.0009(10) -0.0034(9)
C19 0.0137(11) 0.0157(11) 0.0231(12) 0.0035(9) -0.0020(9) -0.0012(9)
C20 0.0148(11) 0.0146(10) 0.0240(12) 0.0049(9) -0.0027(9) 0.0001(9)
C21 0.0170(12) 0.0289(13) 0.0278(13) -0.0078(11) 0.0032(10) -0.0088(10)
C22 0.0337(16) 0.0514(18) 0.0287(15) -0.0057(13) -0.0023(12) -0.0081(14)
C23 0.055(2) 0.090(3) 0.0297(17) -0.0166(18) 0.0018(15) -0.029(2)
C24 0.052(2) 0.079(3) 0.055(2) -0.042(2) 0.0219(19) -0.023(2)
C25 0.0378(18) 0.0487(19) 0.072(3) -0.0331(18) 0.0197(18) -0.0068(15)
C26 0.0227(14) 0.0317(14) 0.0466(17) -0.0147(13) 0.0078(12) -0.0053(11)
C27 0.0176(12) 0.0231(12) 0.0248(13) -0.0031(10) -0.0029(10) -0.0019(10)
C28 0.0172(12) 0.0202(12) 0.0367(14) -0.0010(10) -0.0007(11) 0.0012(10)
C29 0.0203(13) 0.0228(12) 0.0466(16) 0.0009(12) -0.0005(12) -0.0038(10)
C30 0.0159(12) 0.0292(13) 0.0408(16) -0.0036(12) -0.0017(11) -0.0032(10)
C31 0.0165(13) 0.0280(14) 0.0568(19) -0.0085(13) -0.0068(12) 0.0037(11)
C32 0.0206(13) 0.0171(12) 0.0575(18) -0.0056(12) -0.0090(12) -0.0007(10)
C33 0.0182(12) 0.0218(12) 0.0247(13) -0.0021(10) -0.0003(10) -0.0050(10)
C34 0.0381(16) 0.0362(15) 0.0273(14) -0.0027(12) -0.0071(12) 0.0090(13)
C35 0.0382(17) 0.0419(16) 0.0384(16) -0.0125(13) -0.0040(13) 0.0157(14)
C36 0.0252(14) 0.0448(16) 0.0257(14) -0.0100(12) 0.0012(11) -0.0045(12)
C37 0.0232(13) 0.0369(14) 0.0217(13) 0.0022(11) 0.0000(10) -0.0110(11)
C38 0.0204(12) 0.0253(12) 0.0265(13) 0.0024(10) 0.0001(10) -0.0062(10)
C39 0.0132(11) 0.0172(11) 0.0261(12) -0.0033(9) 0.0002(9) -0.0004(9)
C40 0.0167(12) 0.0172(11) 0.0242(12) -0.0001(9) 0.0015(10) -0.0008(9)
C41 0.0160(12) 0.0190(11) 0.0242(12) -0.0024(9) -0.0031(10) 0.0015(9)
C42 0.0139(11) 0.0176(11) 0.0263(12) -0.0045(9) 0.0009(10) -0.0013(9)
C43 0.0205(13) 0.0284(13) 0.0275(13) 0.0025(11) 0.0006(11) -0.0076(10)
C44 0.0189(12) 0.0259(12) 0.0265(13) 0.0018(10) -0.0055(10) -0.0055(10)
C45 0.0181(12) 0.0169(11) 0.0278(13) -0.0087(10) 0.0047(10) -0.0014(9)
C46 0.0159(12) 0.0183(11) 0.0291(13) -0.0109(10) 0.0034(10) -0.0015(9)
C47 0.0173(12) 0.0167(11) 0.0342(14) -0.0099(10) 0.0053(10) -0.0015(9)
C48 0.0181(12) 0.0204(12) 0.0374(15) -0.0110(11) -0.0013(11) 0.0009(10)
C49 0.0150(12) 0.0218(12) 0.0426(15) -0.0176(11) 0.0065(11) -0.0035(10)
C50 0.0210(13) 0.0265(13) 0.0344(15) -0.0099(11) 0.0104(11) -0.0070(10)
C51 0.0214(13) 0.0242(12) 0.0280(13) -0.0102(10) 0.0052(10) -0.0039(10)
C52 0.0264(14) 0.0305(14) 0.0347(15) 0.0006(12) -0.0062(12) -0.0003(11)
N1 0.0131(10) 0.0172(9) 0.0232(10) -0.0006(8) -0.0018(8) -0.0005(8)
N2 0.0131(10) 0.0179(9) 0.0243(11) -0.0017(8) -0.0007(8) -0.0014(8)
N3 0.0160(10) 0.0177(9) 0.0261(11) -0.0014(8) -0.0024(8) -0.0012(8)
N4 0.0141(10) 0.0157(9) 0.0217(10) -0.0003(8) 0.0000(8) -0.0018(8)
N5 0.0148(10) 0.0230(10) 0.0249(11) -0.0032(9) 0.0001(9) -0.0036(8)
N6 0.0162(11) 0.0249(11) 0.0578(16) -0.0180(11) 0.0021(11) -0.0023(9)
O1 0.0208(9) 0.0269(9) 0.0318(10) 0.0015(8) -0.0013(8) -0.0041(7)
O2 0.0172(9) 0.0267(9) 0.0318(10) 0.0001(8) -0.0023(7) -0.0032(7)
O3 0.0206(10) 0.0309(10) 0.0744(15) -0.0115(10) 0.0127(10) -0.0097(8)
O4 0.0192(10) 0.0420(12) 0.0655(15) -0.0166(11) -0.0062(10) -0.0014(9)
C53 0.057(4) 0.038(3) 0.047(3) 0.000 0.027(3) 0.000
C53A 0.07(2) 0.057(18) 0.049(16) 0.000 -0.021(15) 0.000
Cl1 0.0591(7) 0.1521(13) 0.0804(8) 0.0179(8) 0.0066(6) 0.0000(8)
C54 0.079(18) 0.061(15) 0.051(14) 0.000 0.000 -0.042(14)
Cl2 0.075(4) 0.158(7) 0.100(5) -0.040(5) 0.033(4) -0.038(5)

_geom_special_details            
;
 All esds (except the esd in the dihedral angle between two l.s. planes) 
 are estimated using the full covariance matrix.  The cell esds are taken 
 into account individually in the estimation of esds in distances, angles 
 and torsion angles; correlations between esds in cell parameters are only 
 used when they are defined by crystal symmetry.  An approximate (isotropic) 
 treatment of cell esds is used for estimating esds involving l.s. planes. 
;
loop_
_geom_bond_atom_site_label_1
_geom_bond_atom_site_label_2
_geom_bond_distance
_geom_bond_site_symmetry_2
_geom_bond_publ_flag
C1 C2 1.452(3) . ?
C1 C20 1.402(3) . ?
C1 N1 1.372(3) . ?
C2 H2 0.9500 . ?
C2 C3 1.339(3) . ?
C3 H3 0.9500 . ?
C3 C4 1.446(3) . ?
C4 C5 1.400(3) . ?
C4 N1 1.371(3) . ?
C5 C6 1.399(3) . ?
C5 C21 1.492(3) . ?
C6 C7 1.423(3) . ?
C6 N2 1.367(3) . ?
C7 H7 0.9500 . ?
C7 C8 1.348(4) . ?
C8 H8 0.9500 . ?
C8 C9 1.430(3) . ?
C9 C10 1.396(3) . ?
C9 N2 1.371(3) . ?
C10 C11 1.401(3) . ?
C10 C27 1.492(3) . ?
C11 C12 1.451(3) . ?
C11 N3 1.368(3) . ?
C12 H12 0.9500 . ?
C12 C13 1.343(4) . ?
C13 H13 0.9500 . ?
C13 C14 1.452(3) . ?
C14 C15 1.403(3) . ?
C14 N3 1.368(3) . ?
C15 C16 1.405(3) . ?
C15 C33 1.503(3) . ?
C16 C17 1.430(3) . ?
C16 N4 1.366(3) . ?
C17 H17 0.9500 . ?
C17 C18 1.352(3) . ?
C18 H18 0.9500 . ?
C18 C19 1.426(3) . ?
C19 C20 1.405(3) . ?
C19 N4 1.373(3) . ?
C20 C39 1.489(3) . ?
C21 C22 1.382(4) . ?
C21 C26 1.395(4) . ?
C22 H22 0.9500 . ?
C22 C23 1.394(4) . ?
C23 H23 0.9500 . ?
C23 C24 1.365(6) . ?
C24 H24 0.9500 . ?
C24 C25 1.377(6) . ?
C25 H25 0.9500 . ?
C25 C26 1.382(4) . ?
C26 H26 0.9500 . ?
C27 C28 1.390(3) . ?
C27 C32 1.389(4) . ?
C28 H28 0.9500 . ?
C28 C29 1.385(3) . ?
C29 H29 0.9500 . ?
C29 C30 1.378(4) . ?
C30 H30 0.9500 . ?
C30 C31 1.378(4) . ?
C31 H31 0.9500 . ?
C31 C32 1.388(4) . ?
C32 H32 0.9500 . ?
C33 C34 1.392(4) . ?
C33 C38 1.384(3) . ?
C34 H34 0.9500 . ?
C34 C35 1.392(4) . ?
C35 H35 0.9500 . ?
C35 C36 1.374(4) . ?
C36 H36 0.9500 . ?
C36 C37 1.379(4) . ?
C37 H37 0.9500 . ?
C37 C38 1.382(4) . ?
C38 H38 0.9500 . ?
C39 C40 1.393(3) . ?
C39 C44 1.393(3) . ?
C40 H40 0.9500 . ?
C40 C41 1.380(3) . ?
C41 H41 0.9500 . ?
C41 C42 1.388(3) . ?
C42 C43 1.392(3) . ?
C42 N5 1.412(3) . ?
C43 H43 0.9500 . ?
C43 C44 1.391(3) . ?
C44 H44 0.9500 . ?
C45 C46 1.512(3) . ?
C45 N5 1.351(3) . ?
C45 O1 1.222(3) . ?
C46 C47 1.409(4) . ?
C46 C51 1.388(3) . ?
C47 C48 1.394(3) . ?
C47 O2 1.364(3) . ?
C48 H48 0.9500 . ?
C48 C49 1.385(4) . ?
C49 C50 1.373(4) . ?
C49 N6 1.474(3) . ?
C50 H50 0.9500 . ?
C50 C51 1.385(4) . ?
C51 H51 0.9500 . ?
C52 H52A 0.9800 . ?
C52 H52B 0.9800 . ?
C52 H52C 0.9800 . ?
C52 O2 1.437(3) . ?
N2 H2A 0.87(3) . ?
N4 H4 0.84(4) . ?
N5 H5 0.86(3) . ?
N6 O3 1.226(3) . ?
N6 O4 1.224(3) . ?
C53 H53A 0.9900 . ?
C53 H53B 0.9900 . ?
C53 Cl1 1.747(3) . ?
C53 Cl1 1.747(3) 4_656 ?
C53A H53C 0.9900 . ?
C53A H53D 0.9900 . ?
C53A Cl1 1.800(18) . ?
C53A Cl1 1.800(18) 4_656 ?
C54 H54A 0.9900 . ?
C54 H54B 0.9900 . ?
C54 Cl2 1.750(17) . ?
C54 Cl2 1.750(17) 2_665 ?

loop_
_geom_angle_atom_site_label_1
_geom_angle_atom_site_label_2
_geom_angle_atom_site_label_3
_geom_angle
_geom_angle_site_symmetry_1
_geom_angle_site_symmetry_3
_geom_angle_publ_flag
C20 C1 C2 124.2(2) . . ?
N1 C1 C2 110.0(2) . . ?
N1 C1 C20 125.8(2) . . ?
C1 C2 H2 126.6 . . ?
C3 C2 C1 106.9(2) . . ?
C3 C2 H2 126.6 . . ?
C2 C3 H3 126.4 . . ?
C2 C3 C4 107.1(2) . . ?
C4 C3 H3 126.4 . . ?
C5 C4 C3 123.7(2) . . ?
N1 C4 C3 110.2(2) . . ?
N1 C4 C5 126.1(2) . . ?
C4 C5 C21 119.1(2) . . ?
C6 C5 C4 125.3(2) . . ?
C6 C5 C21 115.6(2) . . ?
C5 C6 C7 126.7(2) . . ?
N2 C6 C5 126.0(2) . . ?
N2 C6 C7 107.2(2) . . ?
C6 C7 H7 125.9 . . ?
C8 C7 C6 108.2(2) . . ?
C8 C7 H7 125.9 . . ?
C7 C8 H8 126.0 . . ?
C7 C8 C9 108.0(2) . . ?
C9 C8 H8 126.0 . . ?
C10 C9 C8 126.6(2) . . ?
N2 C9 C8 106.9(2) . . ?
N2 C9 C10 126.5(2) . . ?
C9 C10 C11 124.9(2) . . ?
C9 C10 C27 114.6(2) . . ?
C11 C10 C27 120.5(2) . . ?
C10 C11 C12 123.7(2) . . ?
N3 C11 C10 125.9(2) . . ?
N3 C11 C12 110.4(2) . . ?
C11 C12 H12 126.6 . . ?
C13 C12 C11 106.8(2) . . ?
C13 C12 H12 126.6 . . ?
C12 C13 H13 126.6 . . ?
C12 C13 C14 106.8(2) . . ?
C14 C13 H13 126.6 . . ?
C15 C14 C13 123.8(2) . . ?
N3 C14 C13 110.3(2) . . ?
N3 C14 C15 125.8(2) . . ?
C14 C15 C16 125.4(2) . . ?
C14 C15 C33 118.0(2) . . ?
C16 C15 C33 116.6(2) . . ?
C15 C16 C17 126.4(2) . . ?
N4 C16 C15 126.5(2) . . ?
N4 C16 C17 107.0(2) . . ?
C16 C17 H17 126.1 . . ?
C18 C17 C16 107.8(2) . . ?
C18 C17 H17 126.1 . . ?
C17 C18 H18 125.7 . . ?
C17 C18 C19 108.6(2) . . ?
C19 C18 H18 125.7 . . ?
C20 C19 C18 127.2(2) . . ?
N4 C19 C18 106.5(2) . . ?
N4 C19 C20 126.3(2) . . ?
C1 C20 C19 124.9(2) . . ?
C1 C20 C39 118.0(2) . . ?
C19 C20 C39 117.1(2) . . ?
C22 C21 C5 121.6(2) . . ?
C22 C21 C26 118.7(3) . . ?
C26 C21 C5 119.7(2) . . ?
C21 C22 H22 120.1 . . ?
C21 C22 C23 119.9(3) . . ?
C23 C22 H22 120.1 . . ?
C22 C23 H23 119.6 . . ?
C24 C23 C22 120.8(3) . . ?
C24 C23 H23 119.6 . . ?
C23 C24 H24 120.0 . . ?
C23 C24 C25 119.9(3) . . ?
C25 C24 H24 120.0 . . ?
C24 C25 H25 120.0 . . ?
C24 C25 C26 119.9(3) . . ?
C26 C25 H25 120.0 . . ?
C21 C26 H26 119.6 . . ?
C25 C26 C21 120.8(3) . . ?
C25 C26 H26 119.6 . . ?
C28 C27 C10 120.7(2) . . ?
C32 C27 C10 120.7(2) . . ?
C32 C27 C28 118.3(2) . . ?
C27 C28 H28 119.8 . . ?
C29 C28 C27 120.4(2) . . ?
C29 C28 H28 119.8 . . ?
C28 C29 H29 119.7 . . ?
C30 C29 C28 120.7(2) . . ?
C30 C29 H29 119.7 . . ?
C29 C30 H30 120.2 . . ?
C31 C30 C29 119.6(2) . . ?
C31 C30 H30 120.2 . . ?
C30 C31 H31 120.1 . . ?
C30 C31 C32 119.9(2) . . ?
C32 C31 H31 120.1 . . ?
C27 C32 H32 119.4 . . ?
C31 C32 C27 121.1(2) . . ?
C31 C32 H32 119.4 . . ?
C34 C33 C15 120.8(2) . . ?
C38 C33 C15 121.2(2) . . ?
C38 C33 C34 118.0(2) . . ?
C33 C34 H34 119.6 . . ?
C35 C34 C33 120.8(3) . . ?
C35 C34 H34 119.6 . . ?
C34 C35 H35 119.9 . . ?
C36 C35 C34 120.2(3) . . ?
C36 C35 H35 119.9 . . ?
C35 C36 H36 120.2 . . ?
C35 C36 C37 119.5(2) . . ?
C37 C36 H36 120.2 . . ?
C36 C37 H37 119.8 . . ?
C36 C37 C38 120.4(2) . . ?
C38 C37 H37 119.8 . . ?
C33 C38 H38 119.4 . . ?
C37 C38 C33 121.1(2) . . ?
C37 C38 H38 119.4 . . ?
C40 C39 C20 121.3(2) . . ?
C40 C39 C44 117.4(2) . . ?
C44 C39 C20 121.3(2) . . ?
C39 C40 H40 119.5 . . ?
C41 C40 C39 121.0(2) . . ?
C41 C40 H40 119.5 . . ?
C40 C41 H41 119.5 . . ?
C40 C41 C42 121.1(2) . . ?
C42 C41 H41 119.5 . . ?
C41 C42 C43 118.8(2) . . ?
C41 C42 N5 116.6(2) . . ?
C43 C42 N5 124.6(2) . . ?
C42 C43 H43 120.2 . . ?
C44 C43 C42 119.5(2) . . ?
C44 C43 H43 120.2 . . ?
C39 C44 H44 119.0 . . ?
C43 C44 C39 121.9(2) . . ?
C43 C44 H44 119.0 . . ?
N5 C45 C46 116.4(2) . . ?
O1 C45 C46 120.1(2) . . ?
O1 C45 N5 123.4(2) . . ?
C47 C46 C45 127.2(2) . . ?
C51 C46 C45 114.6(2) . . ?
C51 C46 C47 118.2(2) . . ?
C48 C47 C46 120.2(2) . . ?
O2 C47 C46 118.1(2) . . ?
O2 C47 C48 121.8(2) . . ?
C47 C48 H48 120.8 . . ?
C49 C48 C47 118.5(2) . . ?
C49 C48 H48 120.8 . . ?
C48 C49 N6 118.0(2) . . ?
C50 C49 C48 123.2(2) . . ?
C50 C49 N6 118.8(2) . . ?
C49 C50 H50 121.3 . . ?
C49 C50 C51 117.3(2) . . ?
C51 C50 H50 121.3 . . ?
C46 C51 H51 118.7 . . ?
C50 C51 C46 122.6(3) . . ?
C50 C51 H51 118.7 . . ?
H52A C52 H52B 109.5 . . ?
H52A C52 H52C 109.5 . . ?
H52B C52 H52C 109.5 . . ?
O2 C52 H52A 109.5 . . ?
O2 C52 H52B 109.5 . . ?
O2 C52 H52C 109.5 . . ?
C4 N1 C1 105.75(18) . . ?
C6 N2 C9 109.5(2) . . ?
C6 N2 H2A 127(2) . . ?
C9 N2 H2A 124(2) . . ?
C11 N3 C14 105.75(19) . . ?
C16 N4 C19 110.0(2) . . ?
C16 N4 H4 125(2) . . ?
C19 N4 H4 125(2) . . ?
C42 N5 H5 112(2) . . ?
C45 N5 C42 128.8(2) . . ?
C45 N5 H5 119(2) . . ?
O3 N6 C49 117.8(3) . . ?
O4 N6 C49 117.9(2) . . ?
O4 N6 O3 124.2(2) . . ?
C47 O2 C52 118.37(19) . . ?
H53A C53 H53B 108.0 . . ?
Cl1 C53 H53A 109.4 4_656 . ?
Cl1 C53 H53A 109.4 . . ?
Cl1 C53 H53B 109.4 4_656 . ?
Cl1 C53 H53B 109.4 . . ?
Cl1 C53 Cl1 111.0(3) . 4_656 ?
H53C C53A H53D 108.7 . . ?
Cl1 C53A H53C 110.5 4_656 . ?
Cl1 C53A H53C 110.5 . . ?
Cl1 C53A H53D 110.5 4_656 . ?
Cl1 C53A H53D 110.5 . . ?
Cl1 C53A Cl1 106.2(15) . 4_656 ?
C53 Cl1 C53A 71.4(8) . . ?
H54A C54 H54B 107.6 . . ?
Cl2 C54 H54A 108.7 . . ?
Cl2 C54 H54A 108.7 2_665 . ?
Cl2 C54 H54B 108.7 . . ?
Cl2 C54 H54B 108.7 2_665 . ?
Cl2 C54 Cl2 114.2(17) 2_665 . ?

loop_
_geom_hbond_atom_site_label_D
_geom_hbond_atom_site_label_H
_geom_hbond_atom_site_label_A
_geom_hbond_distance_DH
_geom_hbond_distance_HA
_geom_hbond_distance_DA
_geom_hbond_angle_DHA
_geom_hbond_site_symmetry_A
C43 H43 O1 0.95 2.30 2.894(3) 120.0 .
N2 H2A N3 0.87(3) 2.34(3) 2.899(3) 122(3) .
N5 H5 O2 0.86(3) 1.96(3) 2.658(3) 137(3) .

loop_
_geom_torsion_atom_site_label_1
_geom_torsion_atom_site_label_2
_geom_torsion_atom_site_label_3
_geom_torsion_atom_site_label_4
_geom_torsion
_geom_torsion_site_symmetry_1
_geom_torsion_site_symmetry_2
_geom_torsion_site_symmetry_3
_geom_torsion_site_symmetry_4
_geom_torsion_publ_flag
C1 C2 C3 C4 0.9(3) . . . . ?
C1 C20 C39 C40 -55.2(3) . . . . ?
C1 C20 C39 C44 124.5(2) . . . . ?
C2 C1 C20 C19 174.6(2) . . . . ?
C2 C1 C20 C39 -5.3(3) . . . . ?
C2 C1 N1 C4 1.5(2) . . . . ?
C2 C3 C4 C5 179.1(2) . . . . ?
C2 C3 C4 N1 0.0(3) . . . . ?
C3 C4 C5 C6 -174.2(2) . . . . ?
C3 C4 C5 C21 3.3(3) . . . . ?
C3 C4 N1 C1 -0.9(2) . . . . ?
C4 C5 C6 C7 -174.4(2) . . . . ?
C4 C5 C6 N2 7.4(4) . . . . ?
C4 C5 C21 C22 70.6(3) . . . . ?
C4 C5 C21 C26 -109.5(3) . . . . ?
C5 C4 N1 C1 180.0(2) . . . . ?
C5 C6 C7 C8 -177.5(2) . . . . ?
C5 C6 N2 C9 176.4(2) . . . . ?
C5 C21 C22 C23 179.5(3) . . . . ?
C5 C21 C26 C25 179.4(2) . . . . ?
C6 C5 C21 C22 -111.6(3) . . . . ?
C6 C5 C21 C26 68.3(3) . . . . ?
C6 C7 C8 C9 0.4(3) . . . . ?
C7 C6 N2 C9 -2.1(3) . . . . ?
C7 C8 C9 C10 178.4(2) . . . . ?
C7 C8 C9 N2 -1.7(3) . . . . ?
C8 C9 C10 C11 173.3(2) . . . . ?
C8 C9 C10 C27 -4.8(3) . . . . ?
C8 C9 N2 C6 2.4(3) . . . . ?
C9 C10 C11 C12 -178.8(2) . . . . ?
C9 C10 C11 N3 -1.9(4) . . . . ?
C9 C10 C27 C28 107.7(3) . . . . ?
C9 C10 C27 C32 -66.0(3) . . . . ?
C10 C9 N2 C6 -177.8(2) . . . . ?
C10 C11 C12 C13 175.9(2) . . . . ?
C10 C11 N3 C14 -175.8(2) . . . . ?
C10 C27 C28 C29 -173.1(2) . . . . ?
C10 C27 C32 C31 173.1(3) . . . . ?
C11 C10 C27 C28 -70.5(3) . . . . ?
C11 C10 C27 C32 115.8(3) . . . . ?
C11 C12 C13 C14 0.8(3) . . . . ?
C12 C11 N3 C14 1.4(3) . . . . ?
C12 C13 C14 C15 -177.9(2) . . . . ?
C12 C13 C14 N3 0.0(3) . . . . ?
C13 C14 C15 C16 -178.2(2) . . . . ?
C13 C14 C15 C33 1.7(3) . . . . ?
C13 C14 N3 C11 -0.9(3) . . . . ?
C14 C15 C16 C17 -179.1(2) . . . . ?
C14 C15 C16 N4 2.2(4) . . . . ?
C14 C15 C33 C34 110.7(3) . . . . ?
C14 C15 C33 C38 -69.7(3) . . . . ?
C15 C14 N3 C11 176.9(2) . . . . ?
C15 C16 C17 C18 -178.4(2) . . . . ?
C15 C16 N4 C19 177.6(2) . . . . ?
C15 C33 C34 C35 -179.5(3) . . . . ?
C15 C33 C38 C37 178.4(2) . . . . ?
C16 C15 C33 C34 -69.4(3) . . . . ?
C16 C15 C33 C38 110.2(3) . . . . ?
C16 C17 C18 C19 0.4(3) . . . . ?
C17 C16 N4 C19 -1.4(2) . . . . ?
C17 C18 C19 C20 177.7(2) . . . . ?
C17 C18 C19 N4 -1.2(3) . . . . ?
C18 C19 C20 C1 175.3(2) . . . . ?
C18 C19 C20 C39 -4.9(3) . . . . ?
C18 C19 N4 C16 1.6(2) . . . . ?
C19 C20 C39 C40 124.9(2) . . . . ?
C19 C20 C39 C44 -55.3(3) . . . . ?
C20 C1 C2 C3 179.4(2) . . . . ?
C20 C1 N1 C4 -179.5(2) . . . . ?
C20 C19 N4 C16 -177.4(2) . . . . ?
C20 C39 C40 C41 -177.7(2) . . . . ?
C20 C39 C44 C43 176.5(2) . . . . ?
C21 C5 C6 C7 8.0(4) . . . . ?
C21 C5 C6 N2 -170.2(2) . . . . ?
C21 C22 C23 C24 1.3(5) . . . . ?
C22 C21 C26 C25 -0.7(4) . . . . ?
C22 C23 C24 C25 -1.1(5) . . . . ?
C23 C24 C25 C26 0.0(5) . . . . ?
C24 C25 C26 C21 0.9(5) . . . . ?
C26 C21 C22 C23 -0.3(4) . . . . ?
C27 C10 C11 C12 -0.8(4) . . . . ?
C27 C10 C11 N3 176.1(2) . . . . ?
C27 C28 C29 C30 -0.5(4) . . . . ?
C28 C27 C32 C31 -0.8(4) . . . . ?
C28 C29 C30 C31 0.1(4) . . . . ?
C29 C30 C31 C32 -0.1(4) . . . . ?
C30 C31 C32 C27 0.5(5) . . . . ?
C32 C27 C28 C29 0.8(4) . . . . ?
C33 C15 C16 C17 1.0(3) . . . . ?
C33 C15 C16 N4 -177.7(2) . . . . ?
C33 C34 C35 C36 0.7(5) . . . . ?
C34 C33 C38 C37 -2.0(4) . . . . ?
C34 C35 C36 C37 -1.4(4) . . . . ?
C35 C36 C37 C38 0.3(4) . . . . ?
C36 C37 C38 C33 1.4(4) . . . . ?
C38 C33 C34 C35 0.9(4) . . . . ?
C39 C40 C41 C42 1.3(3) . . . . ?
C40 C39 C44 C43 -3.7(4) . . . . ?
C40 C41 C42 C43 -4.1(3) . . . . ?
C40 C41 C42 N5 174.4(2) . . . . ?
C41 C42 C43 C44 2.9(4) . . . . ?
C41 C42 N5 C45 174.2(2) . . . . ?
C42 C43 C44 C39 1.0(4) . . . . ?
C43 C42 N5 C45 -7.4(4) . . . . ?
C44 C39 C40 C41 2.5(3) . . . . ?
C45 C46 C47 C48 -178.7(2) . . . . ?
C45 C46 C47 O2 1.5(3) . . . . ?
C45 C46 C51 C50 178.9(2) . . . . ?
C46 C45 N5 C42 176.3(2) . . . . ?
C46 C47 C48 C49 -0.7(3) . . . . ?
C46 C47 O2 C52 171.5(2) . . . . ?
C47 C46 C51 C50 -1.1(3) . . . . ?
C47 C48 C49 C50 -0.2(4) . . . . ?
C47 C48 C49 N6 -178.8(2) . . . . ?
C48 C47 O2 C52 -8.3(3) . . . . ?
C48 C49 C50 C51 0.5(4) . . . . ?
C48 C49 N6 O3 -179.5(2) . . . . ?
C48 C49 N6 O4 0.7(3) . . . . ?
C49 C50 C51 C46 0.2(4) . . . . ?
C50 C49 N6 O3 1.9(3) . . . . ?
C50 C49 N6 O4 -178.0(2) . . . . ?
C51 C46 C47 C48 1.4(3) . . . . ?
C51 C46 C47 O2 -178.5(2) . . . . ?
N1 C1 C2 C3 -1.5(3) . . . . ?
N1 C1 C20 C19 -4.4(4) . . . . ?
N1 C1 C20 C39 175.7(2) . . . . ?
N1 C4 C5 C6 4.8(4) . . . . ?
N1 C4 C5 C21 -177.7(2) . . . . ?
N2 C6 C7 C8 1.0(3) . . . . ?
N2 C9 C10 C11 -6.5(4) . . . . ?
N2 C9 C10 C27 175.4(2) . . . . ?
N3 C11 C12 C13 -1.4(3) . . . . ?
N3 C14 C15 C16 4.3(4) . . . . ?
N3 C14 C15 C33 -175.8(2) . . . . ?
N4 C16 C17 C18 0.6(3) . . . . ?
N4 C19 C20 C1 -5.9(4) . . . . ?
N4 C19 C20 C39 173.9(2) . . . . ?
N5 C42 C43 C44 -175.5(2) . . . . ?
N5 C45 C46 C47 1.4(3) . . . . ?
N5 C45 C46 C51 -178.7(2) . . . . ?
N6 C49 C50 C51 179.1(2) . . . . ?
O1 C45 C46 C47 -178.8(2) . . . . ?
O1 C45 C46 C51 1.2(3) . . . . ?
O1 C45 N5 C42 -3.6(4) . . . . ?
O2 C47 C48 C49 179.1(2) . . . . ?
Cl1 C53 Cl1 C53A -0.001(2) 4_656 . . . ?
Cl1 C53A Cl1 C53 0.001(2) 4_656 . . . ?

loop_
_exptl_crystal_face_index_h
_exptl_crystal_face_index_k
_exptl_crystal_face_index_l
_exptl_crystal_face_perp_dist
_exptl_oxdiff_crystal_face_indexfrac_h
_exptl_oxdiff_crystal_face_indexfrac_k
_exptl_oxdiff_crystal_face_indexfrac_l
_exptl_oxdiff_crystal_face_x
_exptl_oxdiff_crystal_face_y
_exptl_oxdiff_crystal_face_z
-1 -2 -4 0.0738 -1.0000 -2.0000 -4.0000 0.0846 0.0143 0.0010
1 2 4 0.0738 1.0000 2.0000 4.0000 -0.0846 -0.0143 -0.0010
2 -3 1 0.0579 2.0000 -3.0000 1.0000 0.0024 -0.0742 -0.0408
-2 3 -1 0.0579 -2.0000 3.0000 -1.0000 -0.0024 0.0742 0.0408
2 2 -1 0.0689 2.0000 2.0000 -1.0000 -0.0165 -0.0459 0.0547
-2 -2 1 0.0689 -2.0000 -2.0000 1.0000 0.0165 0.0459 -0.0547
0 1 -2 0.0880 -0.0000 1.0000 -2.0000 0.0199 0.0047 0.0346
0 -1 2 0.0880 0.0000 -1.0000 2.0000 -0.0199 -0.0047 -0.0346
1 0 -3 0.0914 1.0000 0.0000 -3.0000 0.0385 -0.0304 0.0363
-1 0 3 0.0914 -1.0000 -0.0000 3.0000 -0.0385 0.0304 -0.0363
_chemical_properties_physical    Photo-sensitive
####################################################################### 
# 
# This file contains crystal structure data downloaded from the 
# Cambridge Structural Database (CSD) hosted by the Cambridge 
# Crystallographic Data Centre (CCDC).
# 
# Full information about CCDC data access policies and citation 
# guidelines are available at http://www.ccdc.cam.ac.uk/access/V1 
# 
# Audit and citation data items may have been added by the CCDC. 
# Please retain this information to preserve the provenance of 
# this file and to allow appropriate attribution of the data. 
# 
#######################################################################

data_rnp1309
_database_code_depnum_ccdc_archive 'CCDC 1406001'
_audit_update_record             
;
2015-06-10 deposited with the CCDC.
2015-08-20 downloaded from the CCDC.
;
_audit_creation_date             2015-05-15
_audit_creation_method           
;
Olex2 1.2
(compiled 2015.01.26 svn.r3150 for OlexSys, GUI svn.r4998)
;
_shelxl_version_number           2013-4
_chemical_name_common            ?
_chemical_name_systematic        
'5-{4-[Rhenium(I)tricarbonyl(3-picoline)-4-methyl-2,2?-bipyridine- 4?-carboxyamidyl]phenyl}-10,15,20-triphenylporphyrinatozinc(II) hexafluorophosphate'
_chemical_formula_moiety         
'C65 H44 N8 O4 Re Zn, 2(F3 P0.5), 2.5(C H2 Cl2)'
_chemical_formula_sum            'C67.50 H49 Cl5 F6 N8 O4 P Re Zn'
_chemical_formula_weight         1609.93
_chemical_melting_point          ?
_chemical_oxdiff_formula         'C67.5 H49 Cl5 F6 N8 O4 P1 Re1 Zn1'
_chemical_oxdiff_usercomment     'Christopher DYAD1'
loop_
_atom_type_symbol
_atom_type_description
_atom_type_scat_dispersion_real
_atom_type_scat_dispersion_imag
_atom_type_scat_source
C C 0.0033 0.0016 'International Tables Vol C Tables 4.2.6.8 and 6.1.1.4'
H H 0.0000 0.0000 'International Tables Vol C Tables 4.2.6.8 and 6.1.1.4'
Cl Cl 0.1484 0.1585 'International Tables Vol C Tables 4.2.6.8 and 6.1.1.4'
F F 0.0171 0.0103 'International Tables Vol C Tables 4.2.6.8 and 6.1.1.4'
N N 0.0061 0.0033 'International Tables Vol C Tables 4.2.6.8 and 6.1.1.4'
O O 0.0106 0.0060 'International Tables Vol C Tables 4.2.6.8 and 6.1.1.4'
P P 0.1023 0.0942 'International Tables Vol C Tables 4.2.6.8 and 6.1.1.4'
Re Re -1.0185 7.2310 'International Tables Vol C Tables 4.2.6.8 and 6.1.1.4'
Zn Zn 0.2839 1.4301 'International Tables Vol C Tables 4.2.6.8 and 6.1.1.4'

_shelx_space_group_comment       
;
The symmetry employed for this shelxl refinement is uniquely defined
by the following loop, which should always be used as a source of
symmetry information in preference to the above space-group names.
They are only intended as comments.
;
_space_group_crystal_system      triclinic
_space_group_IT_number           2
_space_group_name_H-M_alt        'P -1'
_space_group_name_Hall           '-P 1'
loop_
_space_group_symop_operation_xyz
'x, y, z'
'-x, -y, -z'

_cell_length_a                   12.9474(5)
_cell_length_b                   15.8804(5)
_cell_length_c                   17.3277(6)
_cell_angle_alpha                98.752(3)
_cell_angle_beta                 92.264(3)
_cell_angle_gamma                106.821(3)
_cell_volume                     3357.4(2)
_cell_formula_units_Z            2
_cell_measurement_reflns_used    9679
_cell_measurement_temperature    110.00(10)
_cell_measurement_theta_max      29.6540
_cell_measurement_theta_min      3.2910
_shelx_estimated_absorpt_T_max   ?
_shelx_estimated_absorpt_T_min   ?
_exptl_absorpt_coefficient_mu    2.452
_exptl_absorpt_correction_T_max  0.838
_exptl_absorpt_correction_T_min  0.732
_exptl_absorpt_correction_type   analytical
_exptl_absorpt_process_details   
;
CrysAlisPro, Agilent Technologies,
Version 1.171.36.24 (release 03-12-2012 CrysAlis171 .NET)
(compiled Dec  3 2012,18:21:49)
Analytical numeric absorption correction using a multifaceted crystal
			model based on expressions derived by R.C. Clark & J.S. Reid.
(Clark, R. C. & Reid, J. S. (1995). Acta Cryst. A51, 887-897)
;
_exptl_crystal_colour            'clear dark violet'
_exptl_crystal_colour_lustre     clear
_exptl_crystal_colour_modifier   dark
_exptl_crystal_colour_primary    violet
_exptl_crystal_density_diffrn    1.592
_exptl_crystal_density_meas      ?
_exptl_crystal_density_method    ?
_exptl_crystal_F_000             1602
_exptl_crystal_size_max          0.1612
_exptl_crystal_size_mid          0.091
_exptl_crystal_size_min          0.0831
_exptl_special_details           
;
 ?
;
_exptl_transmission_factor_max   ?
_exptl_transmission_factor_min   ?
_diffrn_reflns_av_R_equivalents  0.0307
_diffrn_reflns_av_unetI/netI     0.0523
_diffrn_reflns_Laue_measured_fraction_full 0.998
_diffrn_reflns_Laue_measured_fraction_max 0.998
_diffrn_reflns_limit_h_max       16
_diffrn_reflns_limit_h_min       -16
_diffrn_reflns_limit_k_max       20
_diffrn_reflns_limit_k_min       -20
_diffrn_reflns_limit_l_max       18
_diffrn_reflns_limit_l_min       -22
_diffrn_reflns_number            25307
_diffrn_reflns_point_group_measured_fraction_full 0.998
_diffrn_reflns_point_group_measured_fraction_max 0.998
_diffrn_reflns_theta_full        25.242
_diffrn_reflns_theta_max         27.103
_diffrn_reflns_theta_min         2.846
_diffrn_ambient_temperature      110.00(10)
_diffrn_detector_area_resol_mean 16.1450
_diffrn_measured_fraction_theta_full 0.998
_diffrn_measured_fraction_theta_max 0.998
_diffrn_measurement_details      
;
#__ type_ start__ end____ width___ exp.time_
  1 omega    2.00   92.00   1.0000   65.0000
omega____ theta____ kappa____ phi______ frames
    -       22.9865   57.0000  -90.0000 90

#__ type_ start__ end____ width___ exp.time_
  2 omega   25.00   69.00   1.0000   65.0000
omega____ theta____ kappa____ phi______ frames
    -       22.9865 -107.0000  143.0000 44

#__ type_ start__ end____ width___ exp.time_
  3 omega   -7.00   49.00   1.0000   65.0000
omega____ theta____ kappa____ phi______ frames
    -       22.9865   77.0000    0.0000 56

#__ type_ start__ end____ width___ exp.time_
  4 omega  -43.00   36.00   1.0000   65.0000
omega____ theta____ kappa____ phi______ frames
    -       22.9865  -57.0000   30.0000 79

#__ type_ start__ end____ width___ exp.time_
  5 omega  -17.00   96.00   1.0000   65.0000
omega____ theta____ kappa____ phi______ frames
    -       22.9865   19.0000 -150.0000 113
;
_diffrn_measurement_device_type  'SuperNova, Single source at offset), Eos'
_diffrn_measurement_method       '\w scans'
_diffrn_orient_matrix_UB_11      0.0066577000
_diffrn_orient_matrix_UB_12      0.0061564000
_diffrn_orient_matrix_UB_13      -0.0393976000
_diffrn_orient_matrix_UB_21      -0.0570231000
_diffrn_orient_matrix_UB_22      -0.0153352000
_diffrn_orient_matrix_UB_23      -0.0087021000
_diffrn_orient_matrix_UB_31      -0.0022886000
_diffrn_orient_matrix_UB_32      0.0443829000
_diffrn_orient_matrix_UB_33      0.0100463000
_diffrn_radiation_monochromator  mirror
_diffrn_radiation_type           MoK\a
_diffrn_radiation_wavelength     0.71073
_diffrn_source                   'SuperNova (Mo) X-ray Source'
_reflns_Friedel_coverage         0.000
_reflns_Friedel_fraction_full    .
_reflns_Friedel_fraction_max     .
_reflns_number_gt                12030
_reflns_number_total             14802
_reflns_odcompleteness_completeness 99.80
_reflns_odcompleteness_iscentric 1
_reflns_odcompleteness_theta     27.04
_reflns_special_details          
;
 Data were apparently pre-merged, so _diffrn_reflns_number
 etc. will have to be added later.
 
 Reflections were merged by SHELXL according to the crystal
 class for the calculation of statistics and refinement.
 
 _reflns_Friedel_fraction is defined as the number of unique
 Friedel pairs measured divided by the number that would be
 possible theoretically, ignoring centric projections and
 systematic absences.
;
_reflns_threshold_expression     'I > 2\s(I)'
_computing_cell_refinement       
;
CrysAlisPro, Agilent Technologies,
Version 1.171.36.24 (release 03-12-2012 CrysAlis171 .NET)
(compiled Dec  3 2012,18:21:49)
;
_computing_data_collection       
;
CrysAlisPro, Agilent Technologies,
Version 1.171.36.24 (release 03-12-2012 CrysAlis171 .NET)
(compiled Dec  3 2012,18:21:49)
;
_computing_data_reduction        
;
CrysAlisPro, Agilent Technologies,
Version 1.171.36.24 (release 03-12-2012 CrysAlis171 .NET)
(compiled Dec  3 2012,18:21:49)
;
_computing_molecular_graphics    'Olex2 (Dolomanov et al., 2009)'
_computing_publication_material  'Olex2 (Dolomanov et al., 2009)'
_computing_structure_refinement  'ShelXL (Sheldrick, 2008)'
_computing_structure_solution    
;
Superflip (Palatinus & Chapuis, 2007;Palatinus & van der Lee, 2008;
Palatinus et al., 2012)
;
_refine_diff_density_max         4.118
_refine_diff_density_min         -1.780
_refine_diff_density_rms         0.171
_refine_ls_extinction_coef       .
_refine_ls_extinction_method     none
_refine_ls_goodness_of_fit_ref   1.073
_refine_ls_hydrogen_treatment    constr
_refine_ls_matrix_type           full
_refine_ls_number_parameters     880
_refine_ls_number_reflns         14802
_refine_ls_number_restraints     26
_refine_ls_R_factor_all          0.0809
_refine_ls_R_factor_gt           0.0659
_refine_ls_restrained_S_all      1.072
_refine_ls_shift/su_max          0.001
_refine_ls_shift/su_mean         0.000
_refine_ls_structure_factor_coef Fsqd
_refine_ls_weighting_details     
'w=1/[\s^2^(Fo^2^)+(0.1209P)^2^+7.5250P] where P=(Fo^2^+2Fc^2^)/3'
_refine_ls_weighting_scheme      calc
_refine_ls_wR_factor_gt          0.1868
_refine_ls_wR_factor_ref         0.1986
_refine_special_details          
;
The hexafluorophosphate was disordered over two sites.  For one of these,
the phosphorus was centred on a special position and for the other, the
occupancy was 50% with a dichloromethane of crystallisation occupying 
the site at other times.  
One of the phenyl groups on the porphyrin ring was disordered and
modelled in two positions with refined occupancies of 0.817:0.183(12).
The ADP of eqquivalent carbons in the disordered phenyl were constrained
to be equal, e.g. C51 & C51A.

In addition to the ordered dichloromethanes of crystallisation, the
crystal also contained some disordered solvent, believed to be a mix of
hexane and dichloromethane for which a suitable discrete model could not
be obtained.  This was accounted for using a solvent mask - details
given elsewhere in the CIF.

There was also some evidence of twinning from some large residual
 density peaks, but this it was not possible to model this.
;
_olex2_refinement_description    
;
1. Fixed Uiso
 At 1.2 times of:
  All C(H) groups, All C(H,H) groups, All N(H) groups
 At 1.5 times of:
  All C(H,H,H) groups
2. Restrained distances
 P2-F4 = P2-F5 = P2-F6 = P2-F7 = P2-F8 = P2-F9
 1.6 with sigma of 0.005
 C52A-C52
 1 with sigma of 0.02
 Cl5-C70 \\sim C70-Cl6
 with sigma of 0.02
 F4-F5 \\sim F4-F6 \\sim F4-F7 \\sim F4-F8
 with sigma of 0.005
 F9-F5 \\sim F9-F6 \\sim F9-F7 \\sim F9-F8
 with sigma of 0.005
 F5-F6 \\sim F6-F7 \\sim F7-F8 \\sim F8-F5
 with sigma of 0.005
3. Uiso/Uaniso restraints and constraints
Uanis(F5) = Uanis(F7)
Uanis(F4) = Uanis(F9)
Uanis(F6) = Uanis(F8)
Uanis(C53) = Uanis(C53A)
Uanis(C52) = Uanis(C52A)
Uanis(C51) = Uanis(C51A)
Uanis(C50) = Uanis(C50A)
Uanis(C48) = Uanis(C48A)
Uanis(C49) = Uanis(C49A)
4. Others
 Sof(C48A)=Sof(C49A)=Sof(H49A)=Sof(C50A)=Sof(H50A)=Sof(C51A)=Sof(H51A)=
 Sof(C52A)=Sof(H52A)=Sof(C53A)=Sof(H53A)=1-FVAR(1)
 Sof(C48)=Sof(C49)=Sof(H49)=Sof(C50)=Sof(H50)=Sof(C51)=Sof(H51)=Sof(C52)=
 Sof(H52)=Sof(C53)=Sof(H53)=FVAR(1)
 Fixed Sof: C70(0.5) H70A(0.5) H70B(0.5) Cl5(0.5) Cl6(0.5) F4(0.5) F5(0.5)
 F6(0.5) F7(0.5) F8(0.5) F9(0.5) P2(0.5)
5.a Riding coordinates:
 N4(H4A)
5.b Secondary CH2 refined with riding coordinates:
 C66(H66A,H66B), C70(H70A,H70B), C67(H67A,H67B)
5.c Aromatic/amide H refined with riding coordinates:
 C1(H1), C2(H2), C4(H4), C7(H7), C9(H9), C10(H10), C13(H13), C14(H14),
 C15(H15), C17(H17), C23(H23), C24(H24), C26(H26), C27(H27), C30(H30), C31(H31),
  C35(H35), C36(H36), C40(H40), C41(H41), C45(H45), C46(H46), C49A(H49A),
 C50A(H50A), C51A(H51A), C52A(H52A), C53A(H53A), C49(H49), C50(H50), C51(H51),
 C52(H52), C53(H53), C55(H55), C56(H56), C57(H57), C58(H58), C59(H59), C61(H61),
  C62(H62), C63(H63), C64(H64), C65(H65)
5.d Fitted hexagon refined as free rotating group:
 C48A(C49A,C50A,C51A,C52A,C53A)
5.e Idealised Me refined as rotating group:
 C12(H12A,H12B,H12C), C18(H18A,H18B,H18C)
;
_atom_sites_solution_hydrogens   mixed
_atom_sites_solution_primary     iterative
_atom_sites_solution_secondary   ?
loop_
_atom_site_label
_atom_site_type_symbol
_atom_site_fract_x
_atom_site_fract_y
_atom_site_fract_z
_atom_site_U_iso_or_equiv
_atom_site_adp_type
_atom_site_occupancy
_atom_site_site_symmetry_order
_atom_site_calc_flag
_atom_site_refinement_flags_posn
_atom_site_refinement_flags_adp
_atom_site_refinement_flags_occupancy
_atom_site_disorder_assembly
_atom_site_disorder_group
C1 C 0.2640(6) 1.3938(4) 0.7944(4) 0.0374(14) Uani 1 1 d . . . . .
H1 H 0.2572 1.4029 0.8480 0.045 Uiso 1 1 calc R . . . .
C2 C 0.3055(6) 1.3264(4) 0.7633(4) 0.0377(15) Uani 1 1 d . . . . .
H2 H 0.3233 1.2893 0.7947 0.045 Uiso 1 1 calc R . . . .
C3 C 0.3200(5) 1.3156(4) 0.6841(4) 0.0286(12) Uani 1 1 d . . . . .
C4 C 0.2853(5) 1.3679(4) 0.6381(4) 0.0305(12) Uani 1 1 d . . . . .
H4 H 0.2917 1.3600 0.5844 0.037 Uiso 1 1 calc R . . . .
C5 C 0.2412(5) 1.4320(4) 0.6729(4) 0.0315(13) Uani 1 1 d . . . . .
C6 C 0.2017(5) 1.4906(4) 0.6294(4) 0.0369(14) Uani 1 1 d . . . . .
C7 C 0.1937(6) 1.4816(5) 0.5488(5) 0.0439(16) Uani 1 1 d . . . . .
H7 H 0.2109 1.4341 0.5196 0.053 Uiso 1 1 calc R . . . .
C8 C 0.1610(6) 1.5405(5) 0.5097(5) 0.0512(19) Uani 1 1 d . . . . .
C9 C 0.1377(7) 1.6117(6) 0.5586(6) 0.055(2) Uani 1 1 d . . . . .
H9 H 0.1186 1.6551 0.5358 0.066 Uiso 1 1 calc R . . . .
C10 C 0.1425(6) 1.6185(5) 0.6390(5) 0.0437(17) Uani 1 1 d . . . . .
H10 H 0.1248 1.6653 0.6689 0.052 Uiso 1 1 calc R . . . .
C11 C 0.3735(5) 1.2488(4) 0.6495(4) 0.0268(11) Uani 1 1 d . . . . .
C12 C 0.1547(7) 1.5318(6) 0.4234(5) 0.058(2) Uani 1 1 d . . . . .
H12A H 0.1089 1.5648 0.4068 0.088 Uiso 1 1 calc GR . . . .
H12B H 0.1252 1.4700 0.4002 0.088 Uiso 1 1 calc GR . . . .
H12C H 0.2259 1.5550 0.4071 0.088 Uiso 1 1 calc GR . . . .
C13 C 0.3529(9) 1.7067(7) 0.8886(7) 0.078(3) Uani 1 1 d . . . . .
H13 H 0.3024 1.7007 0.9257 0.093 Uiso 1 1 calc R . . . .
C14 C 0.4464(9) 1.7763(9) 0.9057(8) 0.089(4) Uani 1 1 d . . . . .
H14 H 0.4615 1.8139 0.9541 0.107 Uiso 1 1 calc R . . . .
C15 C 0.5183(10) 1.7886(10) 0.8472(8) 0.098(4) Uani 1 1 d . . . . .
H15 H 0.5807 1.8371 0.8550 0.118 Uiso 1 1 calc R . . . .
C16 C 0.4954(9) 1.7267(9) 0.7765(9) 0.088(4) Uani 1 1 d . . . . .
C17 C 0.3973(7) 1.6588(6) 0.7652(7) 0.068(3) Uani 1 1 d . . . . .
H17 H 0.3790 1.6212 0.7168 0.081 Uiso 1 1 calc R . . . .
C18 C 0.5655(12) 1.7388(11) 0.7091(11) 0.140(8) Uani 1 1 d . . . . .
H18A H 0.6207 1.7100 0.7142 0.210 Uiso 1 1 calc GR . . . .
H18B H 0.5988 1.8013 0.7096 0.210 Uiso 1 1 calc GR . . . .
H18C H 0.5216 1.7126 0.6605 0.210 Uiso 1 1 calc GR . . . .
C19 C 0.1642(6) 1.5296(5) 0.9035(5) 0.0481(18) Uani 1 1 d . . . . .
C20 C 0.0158(6) 1.4732(4) 0.7715(4) 0.0368(14) Uani 1 1 d . . . . .
C21 C 0.0985(8) 1.6414(6) 0.8333(5) 0.059(2) Uani 1 1 d . . . . .
C22 C 0.5205(5) 1.2304(4) 0.5702(4) 0.0305(13) Uani 1 1 d . . . . .
C23 C 0.4716(5) 1.1569(4) 0.5139(4) 0.0324(13) Uani 1 1 d . . . . .
H23 H 0.3969 1.1390 0.5023 0.039 Uiso 1 1 calc R . . . .
C24 C 0.5346(5) 1.1091(4) 0.4743(4) 0.0309(12) Uani 1 1 d . . . . .
H24 H 0.5015 1.0596 0.4361 0.037 Uiso 1 1 calc R . . . .
C25 C 0.6457(5) 1.1349(4) 0.4914(4) 0.0283(12) Uani 1 1 d . . . . .
C26 C 0.6953(5) 1.2090(4) 0.5495(4) 0.0322(13) Uani 1 1 d . . . . .
H26 H 0.7699 1.2262 0.5616 0.039 Uiso 1 1 calc R . . . .
C27 C 0.6328(5) 1.2568(4) 0.5892(4) 0.0336(13) Uani 1 1 d . . . . .
H27 H 0.6654 1.3059 0.6279 0.040 Uiso 1 1 calc R . . . .
C28 C 0.7108(5) 1.0810(4) 0.4467(4) 0.0258(11) Uani 1 1 d . . . . .
C29 C 0.7122(5) 1.0825(4) 0.3657(4) 0.0300(12) Uani 1 1 d . . . . .
C30 C 0.6716(5) 1.1410(4) 0.3253(4) 0.0364(14) Uani 1 1 d . . . . .
H30 H 0.6400 1.1834 0.3478 0.044 Uiso 1 1 calc R . . . .
C31 C 0.6880(6) 1.1231(5) 0.2490(4) 0.0386(15) Uani 1 1 d . . . . .
H31 H 0.6700 1.1506 0.2090 0.046 Uiso 1 1 calc R . . . .
C32 C 0.7396(5) 1.0521(4) 0.2417(4) 0.0339(13) Uani 1 1 d . . . . .
C33 C 0.7714(6) 1.0143(5) 0.1713(4) 0.0372(14) Uani 1 1 d . . . . .
C34 C 0.8272(6) 0.9513(5) 0.1637(4) 0.0371(14) Uani 1 1 d . . . . .
C35 C 0.8697(8) 0.9215(5) 0.0925(4) 0.051(2) Uani 1 1 d . . . . .
H35 H 0.8575 0.9356 0.0435 0.061 Uiso 1 1 calc R . . . .
C36 C 0.9300(8) 0.8699(5) 0.1097(4) 0.053(2) Uani 1 1 d . . . . .
H36 H 0.9698 0.8440 0.0752 0.064 Uiso 1 1 calc R . . . .
C37 C 0.9219(6) 0.8616(5) 0.1921(4) 0.0404(15) Uani 1 1 d . . . . .
C38 C 0.9697(6) 0.8134(4) 0.2325(4) 0.0360(14) Uani 1 1 d . . . . .
C39 C 0.9632(5) 0.8071(4) 0.3127(4) 0.0310(13) Uani 1 1 d . . . . .
C40 C 1.0029(5) 0.7484(4) 0.3527(4) 0.0330(13) Uani 1 1 d . . . . .
H40 H 1.0390 0.7089 0.3311 0.040 Uiso 1 1 calc R . . . .
C41 C 0.9778(5) 0.7612(4) 0.4277(4) 0.0315(13) Uani 1 1 d . . . . .
H41 H 0.9926 0.7317 0.4672 0.038 Uiso 1 1 calc R . . . .
C42 C 0.9236(4) 0.8297(4) 0.4348(4) 0.0267(11) Uani 1 1 d . . . . .
C43 C 0.8855(5) 0.8626(4) 0.5047(3) 0.0257(11) Uani 1 1 d . . . . .
C44 C 0.8375(5) 0.9314(4) 0.5136(3) 0.0251(11) Uani 1 1 d . . . . .
C45 C 0.8039(5) 0.9676(4) 0.5870(4) 0.0299(12) Uani 1 1 d . . . . .
H45 H 0.8135 0.9516 0.6357 0.036 Uiso 1 1 calc R . . . .
C46 C 0.7558(5) 1.0294(4) 0.5710(3) 0.0300(12) Uani 1 1 d . . . . .
H46 H 0.7263 1.0639 0.6067 0.036 Uiso 1 1 calc R . . . .
C47 C 0.7593(5) 1.0310(4) 0.4881(3) 0.0252(11) Uani 1 1 d . . . . .
C48 C 0.7489(9) 1.0440(7) 0.0952(5) 0.034(2) Uani 0.801(14) 1 d . . . A 1
C48A C 0.739(4) 1.063(3) 0.106(2) 0.034(2) Uani 0.199(14) 1 d . . . A 2
C49A C 0.824(3) 1.119(5) 0.074(4) 0.0493(19) Uani 0.199(14) 1 d G . . A 2
H49A H 0.8949 1.1312 0.0957 0.059 Uiso 0.199(14) 1 calc R . . A 2
C50A C 0.803(3) 1.155(5) 0.009(4) 0.058(3) Uani 0.199(14) 1 d G . . A 2
H50A H 0.8603 1.1926 -0.0121 0.070 Uiso 0.199(14) 1 calc R . . A 2
C51A C 0.698(4) 1.137(3) -0.023(2) 0.057(3) Uani 0.199(14) 1 d G . . A 2
H51A H 0.6839 1.1614 -0.0664 0.069 Uiso 0.199(14) 1 calc R . . A 2
C52A C 0.613(3) 1.081(2) 0.0089(16) 0.077(4) Uani 0.199(14) 1 d DG . . A 2
H52A H 0.5421 1.0688 -0.0129 0.093 Uiso 0.199(14) 1 calc R . . A 2
C53A C 0.633(3) 1.045(2) 0.0735(19) 0.064(3) Uani 0.199(14) 1 d G . . A 2
H53A H 0.5766 1.0074 0.0949 0.077 Uiso 0.199(14) 1 calc R . . A 2
C49 C 0.8217(11) 1.1150(14) 0.0719(11) 0.0493(19) Uani 0.801(14) 1 d . . . A 1
H49 H 0.8867 1.1437 0.1023 0.059 Uiso 0.801(14) 1 calc R . . A 1
C50 C 0.8001(12) 1.1448(13) 0.0038(11) 0.058(3) Uani 0.801(14) 1 d . . . A 1
H50 H 0.8492 1.1950 -0.0095 0.070 Uiso 0.801(14) 1 calc R . . A 1
C51 C 0.7099(10) 1.1028(9) -0.0432(6) 0.057(3) Uani 0.801(14) 1 d . . . A 1
H51 H 0.6968 1.1228 -0.0893 0.069 Uiso 0.801(14) 1 calc R . . A 1
C52 C 0.6378(12) 1.0307(10) -0.0232(7) 0.077(4) Uani 0.801(14) 1 d D . . A 1
H52 H 0.5741 1.0019 -0.0551 0.093 Uiso 0.801(14) 1 calc R . . A 1
C53 C 0.6584(10) 0.9988(9) 0.0459(7) 0.064(3) Uani 0.801(14) 1 d . . . A 1
H53 H 0.6106 0.9472 0.0578 0.077 Uiso 0.801(14) 1 calc R . . A 1
C54 C 1.0389(6) 0.7635(4) 0.1886(4) 0.0432(17) Uani 1 1 d . . . . .
C55 C 1.1469(6) 0.7813(5) 0.2153(5) 0.0498(19) Uani 1 1 d . . . . .
H55 H 1.1758 0.8233 0.2602 0.060 Uiso 1 1 calc R . . . .
C56 C 1.2112(7) 0.7373(5) 0.1762(5) 0.054(2) Uani 1 1 d . . . . .
H56 H 1.2835 0.7493 0.1941 0.065 Uiso 1 1 calc R . . . .
C57 C 1.1667(8) 0.6745(6) 0.1094(6) 0.060(2) Uani 1 1 d . . . . .
H57 H 1.2109 0.6455 0.0826 0.072 Uiso 1 1 calc R . . . .
C58 C 1.0637(7) 0.6544(5) 0.0822(5) 0.051(2) Uani 1 1 d . . . . .
H58 H 1.0358 0.6110 0.0380 0.062 Uiso 1 1 calc R . . . .
C59 C 0.9979(7) 0.6998(5) 0.1217(4) 0.0457(17) Uani 1 1 d . . . . .
H59 H 0.9259 0.6872 0.1028 0.055 Uiso 1 1 calc R . . . .
C60 C 0.8957(5) 0.8180(4) 0.5733(4) 0.0277(12) Uani 1 1 d . . . . .
C61 C 0.9953(5) 0.8350(4) 0.6164(4) 0.0329(13) Uani 1 1 d . . . . .
H61 H 1.0559 0.8773 0.6040 0.040 Uiso 1 1 calc R . . . .
C62 C 1.0050(6) 0.7898(5) 0.6773(4) 0.0415(15) Uani 1 1 d . . . . .
H62 H 1.0711 0.8035 0.7067 0.050 Uiso 1 1 calc R . . . .
C63 C 0.9160(7) 0.7240(5) 0.6946(4) 0.0453(17) Uani 1 1 d . . . . .
H63 H 0.9231 0.6925 0.7346 0.054 Uiso 1 1 calc R . . . .
C64 C 0.8161(6) 0.7054(5) 0.6516(5) 0.0472(18) Uani 1 1 d . . . . .
H64 H 0.7564 0.6612 0.6627 0.057 Uiso 1 1 calc R . . . .
C65 C 0.8059(5) 0.7532(5) 0.5920(4) 0.0380(14) Uani 1 1 d . . . . .
H65 H 0.7388 0.7419 0.5645 0.046 Uiso 1 1 calc R . . . .
F1 F 0.4013(4) 1.4106(3) 0.4756(3) 0.0591(13) Uani 1 1 d . . . . .
F2 F 0.5626(5) 1.4476(4) 0.5468(4) 0.0811(18) Uani 1 1 d . . . . .
F3 F 0.4463(5) 1.5254(4) 0.5775(4) 0.0797(18) Uani 1 1 d . . . . .
N1 N 0.2334(4) 1.4463(3) 0.7512(3) 0.0315(11) Uani 1 1 d . . . . .
N2 N 0.1728(5) 1.5579(4) 0.6755(4) 0.0415(14) Uani 1 1 d . . . . .
N3 N 0.3281(7) 1.6449(5) 0.8203(5) 0.0605(19) Uani 1 1 d . . . . .
N4 N 0.4586(4) 1.2809(3) 0.6090(3) 0.0332(12) Uani 1 1 d . . . . .
H4A H 0.4616 1.3309 0.6181 0.040 Uiso 1 1 d R . . . .
N5 N 0.7531(4) 1.0293(3) 0.3131(3) 0.0272(10) Uani 1 1 d . . . . .
N6 N 0.8577(5) 0.9131(3) 0.2224(3) 0.0348(12) Uani 1 1 d . . . . .
N7 N 0.9144(4) 0.8551(3) 0.3641(3) 0.0284(10) Uani 1 1 d . . . . .
N8 N 0.8111(4) 0.9729(3) 0.4550(3) 0.0250(9) Uani 1 1 d . . . . .
O1 O 0.3432(3) 1.1699(3) 0.6602(3) 0.0291(9) Uani 1 1 d . . . . .
O2 O 0.1645(5) 1.5108(4) 0.9671(4) 0.0589(15) Uani 1 1 d . . . . .
O3 O -0.0716(4) 1.4311(4) 0.7531(4) 0.0531(13) Uani 1 1 d . . . . .
O4 O 0.0522(8) 1.6921(6) 0.8509(5) 0.106(3) Uani 1 1 d . . . . .
P1 P 0.5000 1.5000 0.5000 0.0478(7) Uani 1 2 d S T P . .
Re1 Re 0.16305(2) 1.54999(2) 0.79757(2) 0.03681(11) Uani 1 1 d . . . . .
Zn1 Zn 0.81622(5) 0.92982(4) 0.33675(4) 0.02587(16) Uani 1 1 d . . . . .
C66 C 0.5127(8) 1.1006(6) 0.7340(6) 0.064(2) Uani 1 1 d . . . B 1
H66A H 0.4438 1.0649 0.7060 0.076 Uiso 1 1 calc R . . B 1
H66B H 0.5503 1.1413 0.7007 0.076 Uiso 1 1 calc R . . B 1
C70 C 0.726(4) 1.519(3) 0.797(3) 0.25(4) Uani 0.5 1 d D . . C 2
H70A H 0.6961 1.4764 0.8310 0.303 Uiso 0.5 1 calc R . . C 2
H70B H 0.7767 1.4955 0.7688 0.303 Uiso 0.5 1 calc R . . C 2
Cl1 Cl 0.58839(19) 1.03125(17) 0.75116(14) 0.0650(6) Uani 1 1 d . . . B 1
Cl2 Cl 0.4878(2) 1.1643(2) 0.82196(16) 0.0735(7) Uani 1 1 d . . . B 1
Cl5 Cl 0.6324(13) 1.4963(6) 0.7348(5) 0.168(6) Uani 0.5 1 d D . . C 2
Cl6 Cl 0.8025(7) 1.5930(6) 0.8562(5) 0.116(3) Uani 0.5 1 d D . . C 2
F4 F 0.5454(15) 1.4714(11) 0.6973(9) 0.216(13) Uani 0.5 1 d D . . D 1
F5 F 0.6717(14) 1.5813(5) 0.7896(13) 0.169(7) Uani 0.5 1 d D . . D 1
F6 F 0.7128(13) 1.4561(11) 0.7417(15) 0.278(16) Uani 0.5 1 d D . . D 1
F7 F 0.5602(15) 1.3732(6) 0.7839(12) 0.169(7) Uani 0.5 1 d D . . D 1
F8 F 0.5192(14) 1.4984(11) 0.8318(13) 0.278(16) Uani 0.5 1 d D . . D 1
F9 F 0.6748(14) 1.4824(10) 0.8611(9) 0.216(13) Uani 0.5 1 d D . . D 1
P2 P 0.6103(5) 1.4768(4) 0.7791(6) 0.109(3) Uani 0.5 1 d D . . D 1
C67 C 0.1153(11) 1.0904(8) 0.1899(8) 0.088(4) Uani 1 1 d . . . . .
H67A H 0.1220 1.1248 0.2421 0.106 Uiso 1 1 calc R . . . .
H67B H 0.0414 1.0515 0.1790 0.106 Uiso 1 1 calc R . . . .
Cl3 Cl 0.1408(4) 1.1624(3) 0.12289(19) 0.1166(13) Uani 1 1 d . . . . .
Cl4 Cl 0.2015(3) 1.0266(2) 0.1877(2) 0.0966(9) Uani 1 1 d . . . . .

loop_
_atom_site_aniso_label
_atom_site_aniso_U_11
_atom_site_aniso_U_22
_atom_site_aniso_U_33
_atom_site_aniso_U_23
_atom_site_aniso_U_13
_atom_site_aniso_U_12
C1 0.039(4) 0.031(3) 0.046(4) 0.009(3) 0.020(3) 0.014(3)
C2 0.045(4) 0.033(3) 0.045(4) 0.015(3) 0.020(3) 0.022(3)
C3 0.025(3) 0.024(3) 0.042(3) 0.012(2) 0.016(2) 0.010(2)
C4 0.025(3) 0.029(3) 0.040(3) 0.010(2) 0.012(2) 0.009(2)
C5 0.025(3) 0.026(3) 0.045(4) 0.013(3) 0.012(3) 0.006(2)
C6 0.028(3) 0.038(3) 0.050(4) 0.020(3) 0.012(3) 0.010(3)
C7 0.038(4) 0.042(4) 0.059(5) 0.019(3) 0.018(3) 0.016(3)
C8 0.044(4) 0.052(4) 0.066(5) 0.032(4) 0.017(4) 0.013(3)
C9 0.048(4) 0.054(5) 0.083(6) 0.042(4) 0.022(4) 0.029(4)
C10 0.035(4) 0.038(4) 0.065(5) 0.024(3) 0.013(3) 0.013(3)
C11 0.026(3) 0.025(3) 0.035(3) 0.009(2) 0.012(2) 0.013(2)
C12 0.056(5) 0.052(5) 0.068(6) 0.033(4) 0.008(4) 0.006(4)
C13 0.068(6) 0.071(7) 0.080(7) 0.015(5) -0.003(5) -0.002(5)
C14 0.061(7) 0.088(8) 0.100(9) 0.003(7) -0.003(6) 0.003(6)
C15 0.061(7) 0.105(10) 0.101(10) -0.009(8) -0.004(6) -0.004(6)
C16 0.054(6) 0.089(8) 0.115(10) 0.033(7) 0.014(6) 0.002(5)
C17 0.041(5) 0.058(5) 0.092(7) -0.005(5) 0.010(4) 0.005(4)
C18 0.088(10) 0.114(12) 0.188(18) -0.027(11) 0.080(11) 0.003(9)
C19 0.044(4) 0.042(4) 0.064(5) 0.007(3) 0.014(4) 0.021(3)
C20 0.039(4) 0.035(3) 0.039(3) 0.006(3) 0.014(3) 0.014(3)
C21 0.065(5) 0.048(4) 0.063(5) -0.017(4) -0.014(4) 0.030(4)
C22 0.029(3) 0.022(3) 0.049(4) 0.015(2) 0.021(3) 0.015(2)
C23 0.028(3) 0.032(3) 0.045(4) 0.019(3) 0.019(3) 0.014(2)
C24 0.030(3) 0.027(3) 0.040(3) 0.011(2) 0.014(3) 0.012(2)
C25 0.028(3) 0.027(3) 0.036(3) 0.013(2) 0.013(2) 0.013(2)
C26 0.026(3) 0.031(3) 0.044(3) 0.012(3) 0.013(3) 0.012(2)
C27 0.036(3) 0.021(3) 0.044(4) 0.005(2) 0.013(3) 0.008(2)
C28 0.023(3) 0.022(3) 0.036(3) 0.010(2) 0.014(2) 0.010(2)
C29 0.024(3) 0.029(3) 0.041(3) 0.015(2) 0.011(2) 0.010(2)
C30 0.038(3) 0.035(3) 0.048(4) 0.024(3) 0.016(3) 0.020(3)
C31 0.036(3) 0.045(4) 0.043(4) 0.024(3) 0.010(3) 0.016(3)
C32 0.031(3) 0.034(3) 0.039(3) 0.017(3) 0.011(3) 0.008(3)
C33 0.043(4) 0.039(3) 0.029(3) 0.015(3) 0.007(3) 0.006(3)
C34 0.038(3) 0.043(4) 0.029(3) 0.012(3) 0.011(3) 0.007(3)
C35 0.080(6) 0.044(4) 0.028(3) 0.010(3) 0.017(3) 0.013(4)
C36 0.091(6) 0.040(4) 0.039(4) 0.016(3) 0.041(4) 0.026(4)
C37 0.051(4) 0.035(3) 0.038(4) 0.008(3) 0.023(3) 0.014(3)
C38 0.042(4) 0.027(3) 0.043(4) 0.006(3) 0.025(3) 0.012(3)
C39 0.025(3) 0.026(3) 0.042(3) 0.003(2) 0.016(2) 0.008(2)
C40 0.031(3) 0.026(3) 0.045(4) 0.006(2) 0.015(3) 0.011(2)
C41 0.026(3) 0.029(3) 0.042(3) 0.009(3) 0.010(2) 0.011(2)
C42 0.019(3) 0.024(3) 0.038(3) 0.006(2) 0.008(2) 0.008(2)
C43 0.024(3) 0.024(3) 0.033(3) 0.011(2) 0.009(2) 0.009(2)
C44 0.025(3) 0.025(3) 0.030(3) 0.010(2) 0.011(2) 0.010(2)
C45 0.031(3) 0.037(3) 0.027(3) 0.009(2) 0.009(2) 0.014(2)
C46 0.037(3) 0.027(3) 0.029(3) 0.004(2) 0.015(2) 0.013(2)
C47 0.024(3) 0.022(3) 0.032(3) 0.007(2) 0.012(2) 0.008(2)
C48 0.044(4) 0.036(6) 0.028(4) 0.011(4) 0.012(3) 0.019(4)
C48A 0.044(4) 0.036(6) 0.028(4) 0.011(4) 0.012(3) 0.019(4)
C49A 0.049(4) 0.051(5) 0.052(5) 0.029(4) 0.008(3) 0.011(4)
C50A 0.074(6) 0.055(7) 0.054(5) 0.035(5) 0.023(5) 0.019(5)
C51A 0.067(7) 0.085(9) 0.032(5) 0.028(6) 0.023(5) 0.031(6)
C52A 0.096(9) 0.074(9) 0.044(6) 0.023(6) -0.018(6) -0.007(7)
C53A 0.067(7) 0.065(8) 0.051(6) 0.023(5) -0.005(5) 0.000(6)
C49 0.049(4) 0.051(5) 0.052(5) 0.029(4) 0.008(3) 0.011(4)
C50 0.074(6) 0.055(7) 0.054(5) 0.035(5) 0.023(5) 0.019(5)
C51 0.067(7) 0.085(9) 0.032(5) 0.028(6) 0.023(5) 0.031(6)
C52 0.096(9) 0.074(9) 0.044(6) 0.023(6) -0.018(6) -0.007(7)
C53 0.067(7) 0.065(8) 0.051(6) 0.023(5) -0.005(5) 0.000(6)
C54 0.059(5) 0.029(3) 0.048(4) 0.011(3) 0.037(3) 0.017(3)
C55 0.045(4) 0.036(4) 0.067(5) 0.007(3) 0.029(4) 0.008(3)
C56 0.054(5) 0.044(4) 0.067(5) 0.011(4) 0.035(4) 0.013(4)
C57 0.063(6) 0.047(4) 0.076(6) 0.017(4) 0.048(5) 0.019(4)
C58 0.068(6) 0.038(4) 0.051(4) 0.009(3) 0.033(4) 0.017(4)
C59 0.061(5) 0.036(4) 0.046(4) 0.011(3) 0.026(3) 0.019(3)
C60 0.029(3) 0.024(3) 0.034(3) 0.008(2) 0.013(2) 0.012(2)
C61 0.035(3) 0.028(3) 0.040(3) 0.010(2) 0.009(3) 0.013(2)
C62 0.045(4) 0.040(4) 0.047(4) 0.013(3) 0.005(3) 0.021(3)
C63 0.057(5) 0.044(4) 0.043(4) 0.024(3) 0.008(3) 0.020(3)
C64 0.049(4) 0.045(4) 0.051(4) 0.027(3) 0.019(3) 0.009(3)
C65 0.030(3) 0.044(4) 0.046(4) 0.019(3) 0.009(3) 0.014(3)
F1 0.045(3) 0.038(2) 0.087(4) 0.016(2) 0.028(2) -0.0035(19)
F2 0.061(3) 0.059(3) 0.130(5) 0.048(3) 0.019(3) 0.010(3)
F3 0.062(3) 0.053(3) 0.110(5) 0.004(3) 0.053(3) -0.005(2)
N1 0.029(3) 0.032(3) 0.038(3) 0.011(2) 0.010(2) 0.012(2)
N2 0.029(3) 0.035(3) 0.064(4) 0.020(3) 0.007(3) 0.009(2)
N3 0.064(5) 0.049(4) 0.062(5) 0.018(3) -0.002(4) 0.003(3)
N4 0.033(3) 0.019(2) 0.054(3) 0.012(2) 0.024(2) 0.011(2)
N5 0.027(2) 0.027(2) 0.031(2) 0.0123(19) 0.0102(19) 0.0072(19)
N6 0.044(3) 0.028(3) 0.032(3) 0.008(2) 0.018(2) 0.007(2)
N7 0.030(3) 0.026(2) 0.034(3) 0.008(2) 0.018(2) 0.013(2)
N8 0.028(2) 0.024(2) 0.027(2) 0.0065(18) 0.0116(19) 0.0108(19)
O1 0.030(2) 0.024(2) 0.039(2) 0.0138(17) 0.0162(17) 0.0103(16)
O2 0.063(4) 0.065(4) 0.049(3) 0.001(3) 0.011(3) 0.024(3)
O3 0.040(3) 0.054(3) 0.070(4) 0.018(3) 0.016(3) 0.017(3)
O4 0.124(7) 0.093(6) 0.113(7) -0.037(5) -0.024(6) 0.084(6)
P1 0.0399(14) 0.0289(12) 0.077(2) 0.0191(12) 0.0294(13) 0.0049(10)
Re1 0.03938(17) 0.02592(15) 0.04918(18) 0.00656(11) 0.01338(12) 0.01474(11)
Zn1 0.0306(3) 0.0250(3) 0.0263(3) 0.0095(2) 0.0128(3) 0.0110(3)
C66 0.062(5) 0.058(5) 0.064(5) 0.024(4) -0.009(4) 0.003(4)
C70 0.17(5) 0.08(2) 0.47(11) -0.10(4) 0.01(6) 0.04(3)
Cl1 0.0536(12) 0.0743(14) 0.0668(14) 0.0150(11) 0.0022(10) 0.0174(11)
Cl2 0.0549(13) 0.0996(19) 0.0740(15) 0.0267(14) 0.0136(11) 0.0284(13)
Cl5 0.284(16) 0.093(6) 0.083(5) 0.038(4) 0.069(7) -0.031(7)
Cl6 0.117(6) 0.135(6) 0.114(6) 0.052(5) 0.051(5) 0.043(5)
F4 0.162(16) 0.162(16) 0.30(3) 0.058(17) -0.125(19) 0.028(13)
F5 0.207(18) 0.088(9) 0.218(18) 0.047(10) 0.062(14) 0.037(10)
F6 0.21(2) 0.18(2) 0.46(5) 0.01(2) 0.09(3) 0.102(19)
F7 0.207(18) 0.088(9) 0.218(18) 0.047(10) 0.062(14) 0.037(10)
F8 0.21(2) 0.18(2) 0.46(5) 0.01(2) 0.09(3) 0.102(19)
F9 0.162(16) 0.162(16) 0.30(3) 0.058(17) -0.125(19) 0.028(13)
P2 0.070(4) 0.081(5) 0.174(9) 0.028(5) -0.009(5) 0.018(4)
C67 0.093(9) 0.064(6) 0.114(10) 0.017(6) 0.046(7) 0.028(6)
Cl3 0.168(4) 0.144(3) 0.0609(17) 0.0206(19) 0.015(2) 0.079(3)
Cl4 0.084(2) 0.088(2) 0.128(3) 0.0239(19) 0.0272(19) 0.0363(16)

_geom_special_details            
;
 All esds (except the esd in the dihedral angle between two l.s. planes)
 are estimated using the full covariance matrix.  The cell esds are taken
 into account individually in the estimation of esds in distances, angles
 and torsion angles; correlations between esds in cell parameters are only
 used when they are defined by crystal symmetry.  An approximate (isotropic)
 treatment of cell esds is used for estimating esds involving l.s. planes.
;
loop_
_geom_bond_atom_site_label_1
_geom_bond_atom_site_label_2
_geom_bond_distance
_geom_bond_site_symmetry_2
_geom_bond_publ_flag
C1 H1 0.9300 . ?
C1 C2 1.379(9) . ?
C1 N1 1.332(9) . ?
C2 H2 0.9300 . ?
C2 C3 1.383(9) . ?
C3 C4 1.384(9) . ?
C3 C11 1.493(8) . ?
C4 H4 0.9300 . ?
C4 C5 1.379(9) . ?
C5 C6 1.467(9) . ?
C5 N1 1.353(8) . ?
C6 C7 1.379(11) . ?
C6 N2 1.385(10) . ?
C7 H7 0.9300 . ?
C7 C8 1.383(10) . ?
C8 C9 1.421(12) . ?
C8 C12 1.477(12) . ?
C9 H9 0.9300 . ?
C9 C10 1.377(12) . ?
C10 H10 0.9300 . ?
C10 N2 1.366(9) . ?
C11 N4 1.346(7) . ?
C11 O1 1.246(7) . ?
C12 H12A 0.9600 . ?
C12 H12B 0.9600 . ?
C12 H12C 0.9600 . ?
C13 H13 0.9300 . ?
C13 C14 1.368(15) . ?
C13 N3 1.379(14) . ?
C14 H14 0.9300 . ?
C14 C15 1.401(19) . ?
C15 H15 0.9300 . ?
C15 C16 1.412(19) . ?
C16 C17 1.392(14) . ?
C16 C18 1.508(19) . ?
C17 H17 0.9300 . ?
C17 N3 1.334(13) . ?
C18 H18A 0.9600 . ?
C18 H18B 0.9600 . ?
C18 H18C 0.9600 . ?
C19 O2 1.185(10) . ?
C19 Re1 1.912(9) . ?
C20 O3 1.140(9) . ?
C20 Re1 1.935(7) . ?
C21 O4 1.149(10) . ?
C21 Re1 1.913(8) . ?
C22 C23 1.375(10) . ?
C22 C27 1.401(9) . ?
C22 N4 1.410(7) . ?
C23 H23 0.9300 . ?
C23 C24 1.399(8) . ?
C24 H24 0.9300 . ?
C24 C25 1.384(9) . ?
C25 C26 1.401(9) . ?
C25 C28 1.519(8) . ?
C26 H26 0.9300 . ?
C26 C27 1.396(8) . ?
C27 H27 0.9300 . ?
C28 C29 1.408(9) . ?
C28 C47 1.402(8) . ?
C29 C30 1.442(8) . ?
C29 N5 1.375(8) . ?
C30 H30 0.9300 . ?
C30 C31 1.348(10) . ?
C31 H31 0.9300 . ?
C31 C32 1.461(9) . ?
C32 C33 1.405(10) . ?
C32 N5 1.359(8) . ?
C33 C34 1.388(10) . ?
C33 C48 1.512(11) . ?
C33 C48A 1.57(3) . ?
C34 C35 1.440(10) . ?
C34 N6 1.362(9) . ?
C35 H35 0.9300 . ?
C35 C36 1.340(12) . ?
C36 H36 0.9300 . ?
C36 C37 1.458(10) . ?
C37 C38 1.364(10) . ?
C37 N6 1.391(9) . ?
C38 C39 1.412(9) . ?
C38 C54 1.514(8) . ?
C39 C40 1.436(9) . ?
C39 N7 1.374(7) . ?
C40 H40 0.9300 . ?
C40 C41 1.350(9) . ?
C41 H41 0.9300 . ?
C41 C42 1.448(8) . ?
C42 C43 1.410(8) . ?
C42 N7 1.357(8) . ?
C43 C44 1.398(8) . ?
C43 C60 1.494(8) . ?
C44 C45 1.450(8) . ?
C44 N8 1.374(7) . ?
C45 H45 0.9300 . ?
C45 C46 1.361(9) . ?
C46 H46 0.9300 . ?
C46 C47 1.444(8) . ?
C47 N8 1.363(7) . ?
C48 C49 1.370(13) . ?
C48 C53 1.365(15) . ?
C48A C49A 1.3900 . ?
C48A C53A 1.3900 . ?
C49A H49A 0.9300 . ?
C49A C50A 1.3900 . ?
C50A H50A 0.9300 . ?
C50A C51A 1.3900 . ?
C51A H51A 0.9300 . ?
C51A C52A 1.3900 . ?
C52A H52A 0.9300 . ?
C52A C53A 1.3900 . ?
C53A H53A 0.9300 . ?
C49 H49 0.9300 . ?
C49 C50 1.384(13) . ?
C50 H50 0.9300 . ?
C50 C51 1.335(19) . ?
C51 H51 0.9300 . ?
C51 C52 1.353(17) . ?
C52 H52 0.9300 . ?
C52 C53 1.414(15) . ?
C53 H53 0.9300 . ?
C54 C55 1.389(12) . ?
C54 C59 1.390(11) . ?
C55 H55 0.9300 . ?
C55 C56 1.370(10) . ?
C56 H56 0.9300 . ?
C56 C57 1.389(13) . ?
C57 H57 0.9300 . ?
C57 C58 1.326(13) . ?
C58 H58 0.9300 . ?
C58 C59 1.403(10) . ?
C59 H59 0.9300 . ?
C60 C61 1.397(9) . ?
C60 C65 1.398(9) . ?
C61 H61 0.9300 . ?
C61 C62 1.385(9) . ?
C62 H62 0.9300 . ?
C62 C63 1.391(11) . ?
C63 H63 0.9300 . ?
C63 C64 1.398(11) . ?
C64 H64 0.9300 . ?
C64 C65 1.395(10) . ?
C65 H65 0.9300 . ?
F1 P1 1.597(4) . ?
F2 P1 1.597(6) . ?
F3 P1 1.588(5) . ?
N1 Re1 2.170(5) . ?
N2 Re1 2.144(7) . ?
N3 Re1 2.209(7) . ?
N4 H4A 0.7736 . ?
N5 Zn1 2.062(5) . ?
N6 Zn1 2.072(5) . ?
N7 Zn1 2.061(5) . ?
N8 Zn1 2.069(5) . ?
O1 Zn1 2.216(4) 2_676 ?
P1 F1 1.597(4) 2_686 ?
P1 F2 1.597(6) 2_686 ?
P1 F3 1.588(5) 2_686 ?
Zn1 O1 2.216(4) 2_676 ?
C66 H66A 0.9700 . ?
C66 H66B 0.9700 . ?
C66 Cl1 1.722(10) . ?
C66 Cl2 1.791(11) . ?
C70 H70A 0.9700 . ?
C70 H70B 0.9700 . ?
C70 Cl5 1.513(19) . ?
C70 Cl6 1.509(17) . ?
F4 P2 1.597(5) . ?
F5 P2 1.598(5) . ?
F6 P2 1.596(5) . ?
F7 P2 1.601(5) . ?
F8 P2 1.603(5) . ?
F9 P2 1.596(5) . ?
C67 H67A 0.9700 . ?
C67 H67B 0.9700 . ?
C67 Cl3 1.725(13) . ?
C67 Cl4 1.708(12) . ?

loop_
_geom_angle_atom_site_label_1
_geom_angle_atom_site_label_2
_geom_angle_atom_site_label_3
_geom_angle
_geom_angle_site_symmetry_1
_geom_angle_site_symmetry_3
_geom_angle_publ_flag
C2 C1 H1 118.5 . . ?
N1 C1 H1 118.5 . . ?
N1 C1 C2 122.9(6) . . ?
C1 C2 H2 120.8 . . ?
C1 C2 C3 118.3(6) . . ?
C3 C2 H2 120.8 . . ?
C2 C3 C4 119.2(6) . . ?
C2 C3 C11 120.0(5) . . ?
C4 C3 C11 120.8(6) . . ?
C3 C4 H4 120.4 . . ?
C5 C4 C3 119.1(6) . . ?
C5 C4 H4 120.4 . . ?
C4 C5 C6 123.4(6) . . ?
N1 C5 C4 121.6(6) . . ?
N1 C5 C6 115.0(6) . . ?
C7 C6 C5 124.0(7) . . ?
C7 C6 N2 121.1(6) . . ?
N2 C6 C5 114.9(6) . . ?
C6 C7 H7 118.7 . . ?
C6 C7 C8 122.6(8) . . ?
C8 C7 H7 118.7 . . ?
C7 C8 C9 115.1(8) . . ?
C7 C8 C12 122.5(8) . . ?
C9 C8 C12 122.4(7) . . ?
C8 C9 H9 119.1 . . ?
C10 C9 C8 121.9(7) . . ?
C10 C9 H9 119.1 . . ?
C9 C10 H10 119.3 . . ?
N2 C10 C9 121.4(7) . . ?
N2 C10 H10 119.3 . . ?
N4 C11 C3 115.3(5) . . ?
O1 C11 C3 121.8(5) . . ?
O1 C11 N4 122.9(5) . . ?
C8 C12 H12A 109.5 . . ?
C8 C12 H12B 109.5 . . ?
C8 C12 H12C 109.5 . . ?
H12A C12 H12B 109.5 . . ?
H12A C12 H12C 109.5 . . ?
H12B C12 H12C 109.5 . . ?
C14 C13 H13 117.6 . . ?
C14 C13 N3 124.8(12) . . ?
N3 C13 H13 117.6 . . ?
C13 C14 H14 121.4 . . ?
C13 C14 C15 117.1(12) . . ?
C15 C14 H14 121.4 . . ?
C14 C15 H15 120.2 . . ?
C14 C15 C16 119.6(11) . . ?
C16 C15 H15 120.2 . . ?
C15 C16 C18 122.4(12) . . ?
C17 C16 C15 118.1(12) . . ?
C17 C16 C18 119.0(13) . . ?
C16 C17 H17 118.3 . . ?
N3 C17 C16 123.4(11) . . ?
N3 C17 H17 118.3 . . ?
C16 C18 H18A 109.5 . . ?
C16 C18 H18B 109.5 . . ?
C16 C18 H18C 109.5 . . ?
H18A C18 H18B 109.5 . . ?
H18A C18 H18C 109.5 . . ?
H18B C18 H18C 109.5 . . ?
O2 C19 Re1 175.3(7) . . ?
O3 C20 Re1 176.0(6) . . ?
O4 C21 Re1 174.3(8) . . ?
C23 C22 C27 120.5(5) . . ?
C23 C22 N4 120.4(6) . . ?
C27 C22 N4 119.1(6) . . ?
C22 C23 H23 120.1 . . ?
C22 C23 C24 119.7(6) . . ?
C24 C23 H23 120.1 . . ?
C23 C24 H24 119.7 . . ?
C25 C24 C23 120.6(6) . . ?
C25 C24 H24 119.7 . . ?
C24 C25 C26 119.6(5) . . ?
C24 C25 C28 118.7(5) . . ?
C26 C25 C28 121.7(5) . . ?
C25 C26 H26 120.0 . . ?
C27 C26 C25 119.9(6) . . ?
C27 C26 H26 120.0 . . ?
C22 C27 H27 120.2 . . ?
C26 C27 C22 119.6(6) . . ?
C26 C27 H27 120.2 . . ?
C29 C28 C25 116.3(5) . . ?
C47 C28 C25 117.9(5) . . ?
C47 C28 C29 125.7(5) . . ?
C28 C29 C30 125.1(6) . . ?
N5 C29 C28 125.5(5) . . ?
N5 C29 C30 109.5(5) . . ?
C29 C30 H30 126.2 . . ?
C31 C30 C29 107.5(6) . . ?
C31 C30 H30 126.2 . . ?
C30 C31 H31 126.8 . . ?
C30 C31 C32 106.5(6) . . ?
C32 C31 H31 126.8 . . ?
C33 C32 C31 124.8(6) . . ?
N5 C32 C31 109.6(6) . . ?
N5 C32 C33 125.6(6) . . ?
C32 C33 C48 120.3(7) . . ?
C32 C33 C48A 106(2) . . ?
C34 C33 C32 125.9(6) . . ?
C34 C33 C48 113.8(6) . . ?
C34 C33 C48A 128(2) . . ?
C33 C34 C35 124.5(6) . . ?
N6 C34 C33 126.2(6) . . ?
N6 C34 C35 109.1(6) . . ?
C34 C35 H35 126.1 . . ?
C36 C35 C34 107.7(6) . . ?
C36 C35 H35 126.1 . . ?
C35 C36 H36 126.1 . . ?
C35 C36 C37 107.8(6) . . ?
C37 C36 H36 126.1 . . ?
C38 C37 C36 126.6(7) . . ?
C38 C37 N6 126.1(6) . . ?
N6 C37 C36 107.3(6) . . ?
C37 C38 C39 126.2(6) . . ?
C37 C38 C54 117.6(6) . . ?
C39 C38 C54 116.2(6) . . ?
C38 C39 C40 125.9(6) . . ?
N7 C39 C38 124.7(6) . . ?
N7 C39 C40 109.4(5) . . ?
C39 C40 H40 126.4 . . ?
C41 C40 C39 107.1(5) . . ?
C41 C40 H40 126.4 . . ?
C40 C41 H41 126.5 . . ?
C40 C41 C42 107.0(6) . . ?
C42 C41 H41 126.5 . . ?
C43 C42 C41 124.3(5) . . ?
N7 C42 C41 109.4(5) . . ?
N7 C42 C43 126.3(5) . . ?
C42 C43 C60 116.4(5) . . ?
C44 C43 C42 125.1(5) . . ?
C44 C43 C60 118.4(5) . . ?
C43 C44 C45 124.3(5) . . ?
N8 C44 C43 126.1(5) . . ?
N8 C44 C45 109.5(5) . . ?
C44 C45 H45 126.6 . . ?
C46 C45 C44 106.8(5) . . ?
C46 C45 H45 126.6 . . ?
C45 C46 H46 126.6 . . ?
C45 C46 C47 106.8(5) . . ?
C47 C46 H46 126.6 . . ?
C28 C47 C46 125.0(5) . . ?
N8 C47 C28 124.8(5) . . ?
N8 C47 C46 110.1(5) . . ?
C49 C48 C33 120.7(10) . . ?
C53 C48 C33 121.4(10) . . ?
C53 C48 C49 117.9(9) . . ?
C49A C48A C33 116(3) . . ?
C49A C48A C53A 120.0 . . ?
C53A C48A C33 123(3) . . ?
C48A C49A H49A 120.0 . . ?
C50A C49A C48A 120.0 . . ?
C50A C49A H49A 120.0 . . ?
C49A C50A H50A 120.0 . . ?
C49A C50A C51A 120.0 . . ?
C51A C50A H50A 120.0 . . ?
C50A C51A H51A 120.0 . . ?
C52A C51A C50A 120.0 . . ?
C52A C51A H51A 120.0 . . ?
C51A C52A H52A 120.0 . . ?
C51A C52A C53A 120.0 . . ?
C53A C52A H52A 120.0 . . ?
C48A C53A H53A 120.0 . . ?
C52A C53A C48A 120.0 . . ?
C52A C53A H53A 120.0 . . ?
C48 C49 H49 119.4 . . ?
C48 C49 C50 121.1(10) . . ?
C50 C49 H49 119.4 . . ?
C49 C50 H50 119.5 . . ?
C51 C50 C49 121.0(10) . . ?
C51 C50 H50 119.5 . . ?
C50 C51 H51 120.3 . . ?
C50 C51 C52 119.3(10) . . ?
C52 C51 H51 120.3 . . ?
C51 C52 H52 119.7 . . ?
C51 C52 C53 120.6(11) . . ?
C53 C52 H52 119.7 . . ?
C48 C53 C52 119.8(10) . . ?
C48 C53 H53 120.1 . . ?
C52 C53 H53 120.1 . . ?
C55 C54 C38 119.6(7) . . ?
C55 C54 C59 118.4(7) . . ?
C59 C54 C38 122.0(7) . . ?
C54 C55 H55 119.7 . . ?
C56 C55 C54 120.5(8) . . ?
C56 C55 H55 119.7 . . ?
C55 C56 H56 120.5 . . ?
C55 C56 C57 119.0(9) . . ?
C57 C56 H56 120.5 . . ?
C56 C57 H57 118.7 . . ?
C58 C57 C56 122.7(8) . . ?
C58 C57 H57 118.7 . . ?
C57 C58 H58 120.8 . . ?
C57 C58 C59 118.5(8) . . ?
C59 C58 H58 120.8 . . ?
C54 C59 C58 120.9(8) . . ?
C54 C59 H59 119.6 . . ?
C58 C59 H59 119.6 . . ?
C61 C60 C43 121.4(5) . . ?
C61 C60 C65 118.8(6) . . ?
C65 C60 C43 119.7(6) . . ?
C60 C61 H61 119.6 . . ?
C62 C61 C60 120.9(6) . . ?
C62 C61 H61 119.6 . . ?
C61 C62 H62 119.9 . . ?
C61 C62 C63 120.2(7) . . ?
C63 C62 H62 119.9 . . ?
C62 C63 H63 120.2 . . ?
C62 C63 C64 119.7(6) . . ?
C64 C63 H63 120.2 . . ?
C63 C64 H64 120.0 . . ?
C65 C64 C63 119.9(6) . . ?
C65 C64 H64 120.0 . . ?
C60 C65 H65 119.7 . . ?
C64 C65 C60 120.5(6) . . ?
C64 C65 H65 119.7 . . ?
C1 N1 C5 118.7(6) . . ?
C1 N1 Re1 123.9(4) . . ?
C5 N1 Re1 117.3(4) . . ?
C6 N2 Re1 116.7(4) . . ?
C10 N2 C6 117.8(7) . . ?
C10 N2 Re1 125.1(6) . . ?
C13 N3 Re1 118.4(7) . . ?
C17 N3 C13 116.7(8) . . ?
C17 N3 Re1 123.3(6) . . ?
C11 N4 C22 125.4(5) . . ?
C11 N4 H4A 97.9 . . ?
C22 N4 H4A 136.4 . . ?
C29 N5 Zn1 126.6(4) . . ?
C32 N5 C29 106.9(5) . . ?
C32 N5 Zn1 126.4(4) . . ?
C34 N6 C37 107.9(5) . . ?
C34 N6 Zn1 125.8(4) . . ?
C37 N6 Zn1 126.3(5) . . ?
C39 N7 Zn1 127.1(4) . . ?
C42 N7 C39 107.1(5) . . ?
C42 N7 Zn1 124.5(4) . . ?
C44 N8 Zn1 124.3(4) . . ?
C47 N8 C44 106.7(5) . . ?
C47 N8 Zn1 127.3(4) . . ?
C11 O1 Zn1 134.8(4) . 2_676 ?
F1 P1 F1 180.0 2_686 . ?
F2 P1 F1 89.9(3) 2_686 2_686 ?
F2 P1 F1 90.1(3) 2_686 . ?
F2 P1 F1 90.1(3) . 2_686 ?
F2 P1 F1 89.9(3) . . ?
F2 P1 F2 180.0 . 2_686 ?
F3 P1 F1 89.6(3) . 2_686 ?
F3 P1 F1 90.4(3) 2_686 2_686 ?
F3 P1 F1 89.6(3) 2_686 . ?
F3 P1 F1 90.4(3) . . ?
F3 P1 F2 89.3(4) . . ?
F3 P1 F2 90.7(4) 2_686 . ?
F3 P1 F2 89.3(4) 2_686 2_686 ?
F3 P1 F2 90.7(4) . 2_686 ?
F3 P1 F3 180.0(3) 2_686 . ?
C19 Re1 C20 92.8(3) . . ?
C19 Re1 C21 86.0(4) . . ?
C19 Re1 N1 96.7(3) . . ?
C19 Re1 N2 171.7(3) . . ?
C19 Re1 N3 91.3(3) . . ?
C20 Re1 N1 93.5(2) . . ?
C20 Re1 N2 88.1(3) . . ?
C20 Re1 N3 175.0(3) . . ?
C21 Re1 C20 85.4(4) . . ?
C21 Re1 N1 177.2(3) . . ?
C21 Re1 N2 102.3(3) . . ?
C21 Re1 N3 92.1(4) . . ?
N1 Re1 N3 88.8(3) . . ?
N2 Re1 N1 75.0(2) . . ?
N2 Re1 N3 88.2(3) . . ?
N5 Zn1 N6 89.3(2) . . ?
N5 Zn1 N8 88.63(19) . . ?
N5 Zn1 O1 95.16(17) . 2_676 ?
N6 Zn1 O1 107.02(19) . 2_676 ?
N7 Zn1 N5 166.0(2) . . ?
N7 Zn1 N6 88.8(2) . . ?
N7 Zn1 N8 89.73(19) . . ?
N7 Zn1 O1 98.64(17) . 2_676 ?
N8 Zn1 N6 165.4(2) . . ?
N8 Zn1 O1 87.53(18) . 2_676 ?
H66A C66 H66B 107.8 . . ?
Cl1 C66 H66A 109.0 . . ?
Cl1 C66 H66B 109.0 . . ?
Cl1 C66 Cl2 113.1(5) . . ?
Cl2 C66 H66A 109.0 . . ?
Cl2 C66 H66B 109.0 . . ?
H70A C70 H70B 104.3 . . ?
Cl5 C70 H70A 100.5 . . ?
Cl5 C70 H70B 100.5 . . ?
Cl6 C70 H70A 100.5 . . ?
Cl6 C70 H70B 100.5 . . ?
Cl6 C70 Cl5 146(3) . . ?
F4 P2 F5 95.3(7) . . ?
F4 P2 F7 95.3(7) . . ?
F4 P2 F8 95.1(7) . . ?
F5 P2 F7 169.5(14) . . ?
F5 P2 F8 89.4(3) . . ?
F6 P2 F4 95.4(7) . . ?
F6 P2 F5 89.7(3) . . ?
F6 P2 F7 89.6(3) . . ?
F6 P2 F8 169.4(14) . . ?
F6 P2 F9 84.8(7) . . ?
F7 P2 F8 89.3(3) . . ?
F9 P2 F4 179.7(3) . . ?
F9 P2 F5 84.7(7) . . ?
F9 P2 F7 84.8(7) . . ?
F9 P2 F8 84.6(7) . . ?
H67A C67 H67B 107.8 . . ?
Cl3 C67 H67A 109.0 . . ?
Cl3 C67 H67B 109.0 . . ?
Cl4 C67 H67A 109.0 . . ?
Cl4 C67 H67B 109.0 . . ?
Cl4 C67 Cl3 112.8(7) . . ?

loop_
_geom_torsion_atom_site_label_1
_geom_torsion_atom_site_label_2
_geom_torsion_atom_site_label_3
_geom_torsion_atom_site_label_4
_geom_torsion
_geom_torsion_site_symmetry_1
_geom_torsion_site_symmetry_2
_geom_torsion_site_symmetry_3
_geom_torsion_site_symmetry_4
_geom_torsion_publ_flag
C1 C2 C3 C4 -4.6(10) . . . . ?
C1 C2 C3 C11 174.7(6) . . . . ?
C2 C1 N1 C5 1.3(10) . . . . ?
C2 C1 N1 Re1 178.0(5) . . . . ?
C2 C3 C4 C5 2.6(9) . . . . ?
C2 C3 C11 N4 -126.3(7) . . . . ?
C2 C3 C11 O1 51.1(9) . . . . ?
C3 C4 C5 C6 -179.7(6) . . . . ?
C3 C4 C5 N1 1.6(9) . . . . ?
C3 C11 N4 C22 -179.0(6) . . . . ?
C3 C11 O1 Zn1 40.7(9) . . . 2_676 ?
C4 C3 C11 N4 53.0(8) . . . . ?
C4 C3 C11 O1 -129.5(6) . . . . ?
C4 C5 C6 C7 7.2(10) . . . . ?
C4 C5 C6 N2 -172.3(6) . . . . ?
C4 C5 N1 C1 -3.5(9) . . . . ?
C4 C5 N1 Re1 179.6(4) . . . . ?
C5 C6 C7 C8 -176.8(7) . . . . ?
C5 C6 N2 C10 175.5(6) . . . . ?
C5 C6 N2 Re1 -10.8(7) . . . . ?
C6 C5 N1 C1 177.7(6) . . . . ?
C6 C5 N1 Re1 0.8(7) . . . . ?
C6 C7 C8 C9 0.8(11) . . . . ?
C6 C7 C8 C12 178.7(7) . . . . ?
C7 C6 N2 C10 -4.0(10) . . . . ?
C7 C6 N2 Re1 169.7(5) . . . . ?
C7 C8 C9 C10 -3.0(12) . . . . ?
C8 C9 C10 N2 1.7(12) . . . . ?
C9 C10 N2 C6 1.9(10) . . . . ?
C9 C10 N2 Re1 -171.2(6) . . . . ?
C11 C3 C4 C5 -176.7(5) . . . . ?
C12 C8 C9 C10 179.1(8) . . . . ?
C13 C14 C15 C16 -4(2) . . . . ?
C14 C13 N3 C17 -5.2(17) . . . . ?
C14 C13 N3 Re1 -171.3(10) . . . . ?
C14 C15 C16 C17 5(2) . . . . ?
C14 C15 C16 C18 176.1(15) . . . . ?
C15 C16 C17 N3 -5.8(19) . . . . ?
C16 C17 N3 C13 5.9(16) . . . . ?
C16 C17 N3 Re1 171.2(9) . . . . ?
C18 C16 C17 N3 -177.5(13) . . . . ?
C22 C23 C24 C25 0.2(9) . . . . ?
C23 C22 C27 C26 1.1(9) . . . . ?
C23 C22 N4 C11 56.9(9) . . . . ?
C23 C24 C25 C26 0.7(9) . . . . ?
C23 C24 C25 C28 -179.9(5) . . . . ?
C24 C25 C26 C27 -0.7(9) . . . . ?
C24 C25 C28 C29 65.3(7) . . . . ?
C24 C25 C28 C47 -111.6(6) . . . . ?
C25 C26 C27 C22 -0.2(9) . . . . ?
C25 C28 C29 C30 10.1(9) . . . . ?
C25 C28 C29 N5 -170.6(5) . . . . ?
C25 C28 C47 C46 -2.5(9) . . . . ?
C25 C28 C47 N8 173.3(5) . . . . ?
C26 C25 C28 C29 -115.3(6) . . . . ?
C26 C25 C28 C47 67.7(7) . . . . ?
C27 C22 C23 C24 -1.1(9) . . . . ?
C27 C22 N4 C11 -124.0(7) . . . . ?
C28 C25 C26 C27 179.9(5) . . . . ?
C28 C29 C30 C31 179.5(6) . . . . ?
C28 C29 N5 C32 -179.5(6) . . . . ?
C28 C29 N5 Zn1 3.1(9) . . . . ?
C28 C47 N8 C44 -174.2(5) . . . . ?
C28 C47 N8 Zn1 -8.4(8) . . . . ?
C29 C28 C47 C46 -179.1(6) . . . . ?
C29 C28 C47 N8 -3.3(9) . . . . ?
C29 C30 C31 C32 0.0(8) . . . . ?
C30 C29 N5 C32 -0.1(7) . . . . ?
C30 C29 N5 Zn1 -177.4(4) . . . . ?
C30 C31 C32 C33 -179.4(6) . . . . ?
C30 C31 C32 N5 -0.1(8) . . . . ?
C31 C32 C33 C34 175.2(7) . . . . ?
C31 C32 C33 C48 -2.5(11) . . . . ?
C31 C32 C33 C48A 0(2) . . . . ?
C31 C32 N5 C29 0.1(7) . . . . ?
C31 C32 N5 Zn1 177.5(4) . . . . ?
C32 C33 C34 C35 -172.4(7) . . . . ?
C32 C33 C34 N6 2.3(12) . . . . ?
C32 C33 C48 C49 88.5(15) . . . . ?
C32 C33 C48 C53 -94.6(11) . . . . ?
C32 C33 C48A C49A 112(2) . . . . ?
C32 C33 C48A C53A -77(3) . . . . ?
C33 C32 N5 C29 179.4(6) . . . . ?
C33 C32 N5 Zn1 -3.3(9) . . . . ?
C33 C34 C35 C36 172.1(7) . . . . ?
C33 C34 N6 C37 -173.4(7) . . . . ?
C33 C34 N6 Zn1 6.2(10) . . . . ?
C33 C48 C49 C50 -177.6(10) . . . . ?
C33 C48 C53 C52 177.4(11) . . . . ?
C33 C48A C49A C50A 172(3) . . . . ?
C33 C48A C53A C52A -171(4) . . . . ?
C34 C33 C48 C49 -89.5(14) . . . . ?
C34 C33 C48 C53 87.3(11) . . . . ?
C34 C33 C48A C49A -64(3) . . . . ?
C34 C33 C48A C53A 108(3) . . . . ?
C34 C35 C36 C37 3.2(10) . . . . ?
C35 C34 N6 C37 2.0(8) . . . . ?
C35 C34 N6 Zn1 -178.4(5) . . . . ?
C35 C36 C37 C38 178.8(8) . . . . ?
C35 C36 C37 N6 -2.1(9) . . . . ?
C36 C37 C38 C39 178.6(7) . . . . ?
C36 C37 C38 C54 0.4(11) . . . . ?
C36 C37 N6 C34 0.0(8) . . . . ?
C36 C37 N6 Zn1 -179.6(5) . . . . ?
C37 C38 C39 C40 172.3(7) . . . . ?
C37 C38 C39 N7 -5.7(11) . . . . ?
C37 C38 C54 C55 121.9(8) . . . . ?
C37 C38 C54 C59 -58.1(9) . . . . ?
C38 C37 N6 C34 179.1(7) . . . . ?
C38 C37 N6 Zn1 -0.5(10) . . . . ?
C38 C39 C40 C41 -178.2(6) . . . . ?
C38 C39 N7 C42 179.2(6) . . . . ?
C38 C39 N7 Zn1 11.7(9) . . . . ?
C38 C54 C55 C56 -179.6(7) . . . . ?
C38 C54 C59 C58 -179.8(6) . . . . ?
C39 C38 C54 C55 -56.5(8) . . . . ?
C39 C38 C54 C59 123.5(7) . . . . ?
C39 C40 C41 C42 -0.9(7) . . . . ?
C40 C39 N7 C42 0.9(7) . . . . ?
C40 C39 N7 Zn1 -166.5(4) . . . . ?
C40 C41 C42 C43 -179.3(6) . . . . ?
C40 C41 C42 N7 1.6(7) . . . . ?
C41 C42 C43 C44 176.9(6) . . . . ?
C41 C42 C43 C60 -4.7(8) . . . . ?
C41 C42 N7 C39 -1.5(6) . . . . ?
C41 C42 N7 Zn1 166.3(4) . . . . ?
C42 C43 C44 C45 -176.6(6) . . . . ?
C42 C43 C44 N8 5.9(10) . . . . ?
C42 C43 C60 C61 76.2(7) . . . . ?
C42 C43 C60 C65 -99.3(7) . . . . ?
C43 C42 N7 C39 179.4(6) . . . . ?
C43 C42 N7 Zn1 -12.8(8) . . . . ?
C43 C44 C45 C46 -176.7(6) . . . . ?
C43 C44 N8 C47 175.8(6) . . . . ?
C43 C44 N8 Zn1 9.4(8) . . . . ?
C43 C60 C61 C62 -176.6(6) . . . . ?
C43 C60 C65 C64 174.5(6) . . . . ?
C44 C43 C60 C61 -105.2(7) . . . . ?
C44 C43 C60 C65 79.2(8) . . . . ?
C44 C45 C46 C47 0.2(7) . . . . ?
C45 C44 N8 C47 -2.0(6) . . . . ?
C45 C44 N8 Zn1 -168.3(4) . . . . ?
C45 C46 C47 C28 174.9(6) . . . . ?
C45 C46 C47 N8 -1.5(7) . . . . ?
C46 C47 N8 C44 2.1(6) . . . . ?
C46 C47 N8 Zn1 168.0(4) . . . . ?
C47 C28 C29 C30 -173.2(6) . . . . ?
C47 C28 C29 N5 6.1(10) . . . . ?
C48 C33 C34 C35 5.5(11) . . . . ?
C48 C33 C34 N6 -179.8(8) . . . . ?
C48 C33 C48A C49A -76(9) . . . . ?
C48 C33 C48A C53A 96(10) . . . . ?
C48 C49 C50 C51 -3(2) . . . . ?
C48A C33 C34 C35 2(3) . . . . ?
C48A C33 C34 N6 177(2) . . . . ?
C48A C33 C48 C49 80(9) . . . . ?
C48A C33 C48 C53 -103(9) . . . . ?
C48A C49A C50A C51A 0.0 . . . . ?
C49A C48A C53A C52A 0.0 . . . . ?
C49A C50A C51A C52A 0.0 . . . . ?
C50A C51A C52A C53A 0.0 . . . . ?
C51A C52A C53A C48A 0.0 . . . . ?
C53A C48A C49A C50A 0.0 . . . . ?
C49 C48 C53 C52 -6(2) . . . . ?
C49 C50 C51 C52 1(2) . . . . ?
C50 C51 C52 C53 -1(3) . . . . ?
C51 C52 C53 C48 4(2) . . . . ?
C53 C48 C49 C50 5.4(19) . . . . ?
C54 C38 C39 C40 -9.5(10) . . . . ?
C54 C38 C39 N7 172.6(6) . . . . ?
C54 C55 C56 C57 -0.1(12) . . . . ?
C55 C54 C59 C58 0.2(10) . . . . ?
C55 C56 C57 C58 -0.9(13) . . . . ?
C56 C57 C58 C59 1.5(12) . . . . ?
C57 C58 C59 C54 -1.1(11) . . . . ?
C59 C54 C55 C56 0.4(11) . . . . ?
C60 C43 C44 C45 5.0(9) . . . . ?
C60 C43 C44 N8 -172.5(5) . . . . ?
C60 C61 C62 C63 2.5(10) . . . . ?
C61 C60 C65 C64 -1.2(10) . . . . ?
C61 C62 C63 C64 -1.8(12) . . . . ?
C62 C63 C64 C65 -0.4(12) . . . . ?
C63 C64 C65 C60 1.9(12) . . . . ?
C65 C60 C61 C62 -1.0(9) . . . . ?
N1 C1 C2 C3 2.8(11) . . . . ?
N1 C5 C6 C7 -174.0(6) . . . . ?
N1 C5 C6 N2 6.5(8) . . . . ?
N2 C6 C7 C8 2.7(11) . . . . ?
N3 C13 C14 C15 4(2) . . . . ?
N4 C11 O1 Zn1 -142.0(5) . . . 2_676 ?
N4 C22 C23 C24 177.9(5) . . . . ?
N4 C22 C27 C26 -178.0(6) . . . . ?
N5 C29 C30 C31 0.1(8) . . . . ?
N5 C32 C33 C34 -3.9(11) . . . . ?
N5 C32 C33 C48 178.3(7) . . . . ?
N5 C32 C33 C48A -180(2) . . . . ?
N6 C34 C35 C36 -3.3(9) . . . . ?
N6 C37 C38 C39 -0.3(12) . . . . ?
N6 C37 C38 C54 -178.5(6) . . . . ?
N7 C39 C40 C41 0.0(7) . . . . ?
N7 C42 C43 C44 -4.1(10) . . . . ?
N7 C42 C43 C60 174.3(5) . . . . ?
N8 C44 C45 C46 1.1(7) . . . . ?
O1 C11 N4 C22 3.5(10) . . . . ?

_smtbx_masks_special_details     ?
loop_
_smtbx_masks_void_nr
_smtbx_masks_void_average_x
_smtbx_masks_void_average_y
_smtbx_masks_void_average_z
_smtbx_masks_void_volume
_smtbx_masks_void_count_electrons
_smtbx_masks_void_content
1 0.500 0.500 0.000 212.9 17.3 ?
2 0.375 0.679 0.567 8.9 0.0 ?
3 0.625 0.321 0.433 8.9 0.0 ?

loop_
_exptl_crystal_face_index_h
_exptl_crystal_face_index_k
_exptl_crystal_face_index_l
_exptl_crystal_face_perp_dist
_exptl_oxdiff_crystal_face_indexfrac_h
_exptl_oxdiff_crystal_face_indexfrac_k
_exptl_oxdiff_crystal_face_indexfrac_l
_exptl_oxdiff_crystal_face_x
_exptl_oxdiff_crystal_face_y
_exptl_oxdiff_crystal_face_z
-2 1 1 0.0838 -2.0000 1.0000 1.0000 -0.0466 0.0900 0.0590
2 0 -1 0.0607 1.9999 0.0001 -1.0000 0.0527 -0.1053 -0.0146
0 0 1 0.0445 0.0001 -0.0001 1.0000 -0.0394 -0.0087 0.0100
0 0 -1 0.0385 -0.0001 0.0001 -1.0000 0.0394 0.0087 -0.0100
0 1 0 0.0467 -0.0001 1.0001 0.0000 0.0062 -0.0153 0.0444
0 -2 1 0.0332 0.0002 -2.0002 0.9999 -0.0517 0.0220 -0.0787
2 -1 0 0.0706 2.0000 -1.0000 -0.0000 0.0072 -0.0987 -0.0490
-1 0 0 0.0752 -1.0000 -0.0000 -0.0000 -0.0067 0.0570 0.0023
0 1 -1 0.0559 -0.0001 1.0001 -1.0000 0.0456 -0.0066 0.0343
2 -1 1 0.0633 2.0001 -1.0001 1.0000 -0.0322 -0.1074 -0.0389
0 -1 0 0.0420 0.0001 -1.0001 -0.0000 -0.0062 0.0153 -0.0444

_iucr_refine_instructions_details 
;
TITL CF solution in P-1
CELL 0.71073 12.947428 15.880368 17.327679 98.7517 92.2639 106.8206
ZERR 2 0.000464 0.000521 0.000647 0.0029 0.003 0.003
LATT 1
SFAC C H Cl F N O P Re Zn
UNIT 135 98 10 12 16 8 2 2 2
DFIX 1.6 0.005 P2 F4 P2 F5 P2 F6 P2 F7 P2 F8 P2 F9
DFIX 1 C52A C52
SADI Cl5 C70 C70 Cl6
SADI 0.005 F4 F5 F4 F6 F4 F7 F4 F8
SADI 0.005 F9 F5 F9 F6 F9 F7 F9 F8
SADI 0.005 F5 F6 F6 F7 F7 F8 F8 F5
EADP F5 F7
EADP F4 F9
EADP F6 F8
EADP C53 C53A
EADP C52 C52A
EADP C51 C51A
EADP C50 C50A
EADP C48 C48A
EADP C49 C49A
 
L.S. 7
PLAN  50
BOND $H
CONF
fmap 2
acta
OMIT -1 2 1
OMIT 0 6 0
OMIT -2 3 3
OMIT -1 3 3
REM <olex2.extras>
REM <HklSrc "%.\\rnp1309-mask.hkl">
REM </olex2.extras>
 
WGHT    0.120900    7.525000
FVAR       1.72607   0.80127
C1    1    0.264035    1.393778    0.794429    11.00000    0.03935    0.03057 =
         0.04640    0.00880    0.02039    0.01370
AFIX  43
H1    2    0.257179    1.402906    0.848042    11.00000   -1.20000
AFIX   0
C2    1    0.305507    1.326446    0.763274    11.00000    0.04484    0.03345 =
         0.04540    0.01467    0.02047    0.02191
AFIX  43
H2    2    0.323305    1.289266    0.794699    11.00000   -1.20000
AFIX   0
C3    1    0.319955    1.315621    0.684097    11.00000    0.02502    0.02354 =
         0.04226    0.01192    0.01627    0.01006
C4    1    0.285305    1.367924    0.638069    11.00000    0.02513    0.02936 =
         0.03983    0.01007    0.01180    0.00922
AFIX  43
H4    2    0.291674    1.359959    0.584369    11.00000   -1.20000
AFIX   0
C5    1    0.241205    1.432016    0.672904    11.00000    0.02527    0.02620 =
         0.04522    0.01339    0.01221    0.00633
C6    1    0.201667    1.490565    0.629394    11.00000    0.02758    0.03800 =
         0.04980    0.02020    0.01151    0.00979
C7    1    0.193670    1.481615    0.548811    11.00000    0.03803    0.04158 =
         0.05885    0.01871    0.01824    0.01551
AFIX  43
H7    2    0.210912    1.434109    0.519632    11.00000   -1.20000
AFIX   0
C8    1    0.161026    1.540479    0.509652    11.00000    0.04372    0.05155 =
         0.06604    0.03249    0.01696    0.01318
C9    1    0.137663    1.611740    0.558607    11.00000    0.04799    0.05352 =
         0.08264    0.04220    0.02209    0.02876
AFIX  43
H9    2    0.118560    1.655072    0.535771    11.00000   -1.20000
AFIX   0
C10   1    0.142507    1.618463    0.638950    11.00000    0.03488    0.03830 =
         0.06478    0.02432    0.01291    0.01270
AFIX  43
H10   2    0.124802    1.665253    0.668920    11.00000   -1.20000
AFIX   0
C11   1    0.373466    1.248834    0.649467    11.00000    0.02606    0.02493 =
         0.03460    0.00855    0.01157    0.01270
C12   1    0.154686    1.531776    0.423400    11.00000    0.05597    0.05210 =
         0.06822    0.03316    0.00767    0.00558
AFIX 137
H12A  2    0.108857    1.564758    0.406780    11.00000   -1.50000
H12B  2    0.125161    1.469960    0.400247    11.00000   -1.50000
H12C  2    0.225918    1.554953    0.407098    11.00000   -1.50000
AFIX   0
C13   1    0.352888    1.706740    0.888568    11.00000    0.06795    0.07084 =
         0.07967    0.01482   -0.00285   -0.00164
AFIX  43
H13   2    0.302436    1.700680    0.925670    11.00000   -1.20000
AFIX   0
C14   1    0.446353    1.776346    0.905724    11.00000    0.06099    0.08809 =
         0.10047    0.00282   -0.00323    0.00344
AFIX  43
H14   2    0.461469    1.813921    0.954125    11.00000   -1.20000
AFIX   0
C15   1    0.518277    1.788561    0.847240    11.00000    0.06061    0.10477 =
         0.10117   -0.00903   -0.00374   -0.00412
AFIX  43
H15   2    0.580675    1.837130    0.854971    11.00000   -1.20000
AFIX   0
C16   1    0.495445    1.726661    0.776460    11.00000    0.05406    0.08862 =
         0.11497    0.03255    0.01363    0.00185
C17   1    0.397258    1.658809    0.765219    11.00000    0.04124    0.05828 =
         0.09168   -0.00468    0.00983    0.00504
AFIX  43
H17   2    0.378999    1.621247    0.716843    11.00000   -1.20000
AFIX   0
C18   1    0.565500    1.738754    0.709077    11.00000    0.08802    0.11449 =
         0.18829   -0.02718    0.08013    0.00320
AFIX 137
H18A  2    0.620657    1.710041    0.714207    11.00000   -1.50000
H18B  2    0.598794    1.801297    0.709587    11.00000   -1.50000
H18C  2    0.521647    1.712624    0.660541    11.00000   -1.50000
AFIX   0
C19   1    0.164208    1.529608    0.903491    11.00000    0.04384    0.04188 =
         0.06377    0.00720    0.01390    0.02051
C20   1    0.015759    1.473216    0.771516    11.00000    0.03930    0.03474 =
         0.03901    0.00625    0.01380    0.01366
C21   1    0.098505    1.641446    0.833341    11.00000    0.06451    0.04758 =
         0.06290   -0.01740   -0.01378    0.02952
C22   1    0.520535    1.230360    0.570250    11.00000    0.02912    0.02241 =
         0.04880    0.01461    0.02126    0.01469
C23   1    0.471587    1.156875    0.513949    11.00000    0.02840    0.03211 =
         0.04549    0.01889    0.01894    0.01420
AFIX  43
H23   2    0.396894    1.139013    0.502289    11.00000   -1.20000
AFIX   0
C24   1    0.534586    1.109120    0.474305    11.00000    0.03009    0.02713 =
         0.04021    0.01139    0.01422    0.01181
AFIX  43
H24   2    0.501455    1.059570    0.436112    11.00000   -1.20000
AFIX   0
C25   1    0.645724    1.134889    0.491361    11.00000    0.02834    0.02657 =
         0.03642    0.01285    0.01290    0.01315
C26   1    0.695348    1.208956    0.549496    11.00000    0.02558    0.03101 =
         0.04446    0.01162    0.01293    0.01169
AFIX  43
H26   2    0.769920    1.226231    0.561649    11.00000   -1.20000
AFIX   0
C27   1    0.632763    1.256802    0.589162    11.00000    0.03557    0.02133 =
         0.04439    0.00478    0.01341    0.00841
AFIX  43
H27   2    0.665354    1.305924    0.627900    11.00000   -1.20000
AFIX   0
C28   1    0.710781    1.080987    0.446701    11.00000    0.02321    0.02211 =
         0.03648    0.00955    0.01392    0.00963
C29   1    0.712161    1.082505    0.365729    11.00000    0.02435    0.02917 =
         0.04113    0.01521    0.01109    0.00959
C30   1    0.671645    1.141028    0.325334    11.00000    0.03806    0.03547 =
         0.04804    0.02399    0.01607    0.02025
AFIX  43
H30   2    0.640006    1.183398    0.347840    11.00000   -1.20000
AFIX   0
C31   1    0.687986    1.123129    0.249033    11.00000    0.03572    0.04503 =
         0.04348    0.02439    0.00988    0.01558
AFIX  43
H31   2    0.669961    1.150583    0.208960    11.00000   -1.20000
AFIX   0
C32   1    0.739603    1.052088    0.241671    11.00000    0.03123    0.03433 =
         0.03903    0.01690    0.01125    0.00789
C33   1    0.771388    1.014335    0.171343    11.00000    0.04250    0.03889 =
         0.02937    0.01476    0.00691    0.00602
C34   1    0.827176    0.951311    0.163713    11.00000    0.03819    0.04311 =
         0.02941    0.01241    0.01088    0.00711
C35   1    0.869668    0.921504    0.092541    11.00000    0.07981    0.04373 =
         0.02840    0.00988    0.01693    0.01348
AFIX  43
H35   2    0.857459    0.935552    0.043482    11.00000   -1.20000
AFIX   0
C36   1    0.929965    0.869884    0.109713    11.00000    0.09128    0.03955 =
         0.03890    0.01601    0.04134    0.02625
AFIX  43
H36   2    0.969839    0.843988    0.075242    11.00000   -1.20000
AFIX   0
C37   1    0.921909    0.861557    0.192090    11.00000    0.05086    0.03533 =
         0.03818    0.00821    0.02348    0.01442
C38   1    0.969655    0.813384    0.232494    11.00000    0.04153    0.02702 =
         0.04257    0.00615    0.02457    0.01248
C39   1    0.963183    0.807120    0.312691    11.00000    0.02524    0.02604 =
         0.04196    0.00329    0.01642    0.00760
C40   1    1.002873    0.748368    0.352745    11.00000    0.03149    0.02561 =
         0.04472    0.00646    0.01477    0.01118
AFIX  43
H40   2    1.039035    0.708880    0.331143    11.00000   -1.20000
AFIX   0
C41   1    0.977818    0.761239    0.427653    11.00000    0.02622    0.02944 =
         0.04248    0.00944    0.00997    0.01146
AFIX  43
H41   2    0.992586    0.731734    0.467201    11.00000   -1.20000
AFIX   0
C42   1    0.923597    0.829681    0.434767    11.00000    0.01938    0.02420 =
         0.03821    0.00562    0.00814    0.00809
C43   1    0.885531    0.862622    0.504719    11.00000    0.02435    0.02354 =
         0.03269    0.01092    0.00909    0.00853
C44   1    0.837488    0.931435    0.513635    11.00000    0.02474    0.02483 =
         0.03020    0.01036    0.01145    0.01046
C45   1    0.803935    0.967587    0.587049    11.00000    0.03050    0.03674 =
         0.02667    0.00905    0.00864    0.01374
AFIX  43
H45   2    0.813468    0.951616    0.635690    11.00000   -1.20000
AFIX   0
C46   1    0.755810    1.029389    0.571047    11.00000    0.03680    0.02682 =
         0.02926    0.00369    0.01538    0.01290
AFIX  43
H46   2    0.726317    1.063927    0.606691    11.00000   -1.20000
AFIX   0
C47   1    0.759328    1.031046    0.488115    11.00000    0.02372    0.02178 =
         0.03233    0.00699    0.01236    0.00759
PART 1
C48   1    0.748850    1.044028    0.095245    21.00000    0.04370    0.03639 =
         0.02850    0.01067    0.01203    0.01887
PART 0
PART 2
AFIX  66
C48A  1    0.739185    1.063207    0.106028   -21.00000    0.04370    0.03639 =
         0.02850    0.01067    0.01203    0.01887
C49A  1    0.824183    1.118697    0.073974   -21.00000    0.04904    0.05147 =
         0.05197    0.02897    0.00786    0.01128
AFIX  43
H49A  2    0.894906    1.131208    0.095749   -21.00000   -1.20000
AFIX  65
C50A  1    0.803478    1.155487    0.009375   -21.00000    0.07441    0.05499 =
         0.05434    0.03541    0.02270    0.01914
AFIX  43
H50A  2    0.860348    1.192613   -0.012071   -21.00000   -1.20000
AFIX  65
C51A  1    0.697775    1.136788   -0.023170   -21.00000    0.06705    0.08521 =
         0.03211    0.02803    0.02302    0.03124
AFIX  43
H51A  2    0.683923    1.161403   -0.066391   -21.00000   -1.20000
AFIX  65
C52A  1    0.612776    1.081299    0.008883   -21.00000    0.09570    0.07389 =
         0.04373    0.02343   -0.01773   -0.00667
AFIX  43
H52A  2    0.542054    1.068788   -0.012892   -21.00000   -1.20000
AFIX  65
C53A  1    0.633480    1.044507    0.073481   -21.00000    0.06684    0.06458 =
         0.05100    0.02251   -0.00494   -0.00028
AFIX  43
H53A  2    0.576610    1.007381    0.094927   -21.00000   -1.20000
AFIX   0
PART 0
PART 1
C49   1    0.821687    1.115029    0.071887    21.00000    0.04904    0.05147 =
         0.05197    0.02897    0.00786    0.01128
AFIX  43
H49   2    0.886742    1.143686    0.102336    21.00000   -1.20000
AFIX   0
C50   1    0.800105    1.144831    0.003758    21.00000    0.07441    0.05499 =
         0.05434    0.03541    0.02270    0.01914
AFIX  43
H50   2    0.849240    1.194959   -0.009470    21.00000   -1.20000
AFIX   0
C51   1    0.709911    1.102773   -0.043244    21.00000    0.06705    0.08521 =
         0.03211    0.02803    0.02302    0.03124
AFIX  43
H51   2    0.696768    1.122783   -0.089313    21.00000   -1.20000
AFIX   0
C52   1    0.637793    1.030721   -0.023174    21.00000    0.09570    0.07389 =
         0.04373    0.02343   -0.01773   -0.00667
AFIX  43
H52   2    0.574062    1.001918   -0.055118    21.00000   -1.20000
AFIX   0
C53   1    0.658433    0.998794    0.045945    21.00000    0.06684    0.06458 =
         0.05100    0.02251   -0.00494   -0.00028
AFIX  43
H53   2    0.610582    0.947175    0.057762    21.00000   -1.20000
AFIX   0
PART 0
C54   1    1.038928    0.763511    0.188579    11.00000    0.05860    0.02947 =
         0.04778    0.01065    0.03748    0.01661
C55   1    1.146869    0.781270    0.215339    11.00000    0.04489    0.03607 =
         0.06690    0.00673    0.02865    0.00768
AFIX  43
H55   2    1.175753    0.823350    0.260196    11.00000   -1.20000
AFIX   0
C56   1    1.211163    0.737297    0.176190    11.00000    0.05443    0.04382 =
         0.06680    0.01080    0.03527    0.01298
AFIX  43
H56   2    1.283479    0.749302    0.194080    11.00000   -1.20000
AFIX   0
C57   1    1.166711    0.674541    0.109403    11.00000    0.06345    0.04687 =
         0.07622    0.01666    0.04770    0.01938
AFIX  43
H57   2    1.210948    0.645476    0.082647    11.00000   -1.20000
AFIX   0
C58   1    1.063748    0.654352    0.082205    11.00000    0.06834    0.03774 =
         0.05083    0.00875    0.03255    0.01652
AFIX  43
H58   2    1.035839    0.611034    0.037979    11.00000   -1.20000
AFIX   0
C59   1    0.997906    0.699815    0.121658    11.00000    0.06113    0.03627 =
         0.04572    0.01133    0.02632    0.01897
AFIX  43
H59   2    0.925855    0.687188    0.102806    11.00000   -1.20000
AFIX   0
C60   1    0.895716    0.817983    0.573338    11.00000    0.02943    0.02424 =
         0.03395    0.00808    0.01269    0.01203
C61   1    0.995294    0.835024    0.616397    11.00000    0.03540    0.02785 =
         0.03964    0.00964    0.00886    0.01303
AFIX  43
H61   2    1.055878    0.877299    0.603972    11.00000   -1.20000
AFIX   0
C62   1    1.004986    0.789823    0.677311    11.00000    0.04483    0.04023 =
         0.04672    0.01290    0.00499    0.02106
AFIX  43
H62   2    1.071135    0.803529    0.706749    11.00000   -1.20000
AFIX   0
C63   1    0.916041    0.723965    0.694590    11.00000    0.05745    0.04365 =
         0.04322    0.02371    0.00768    0.01964
AFIX  43
H63   2    0.923056    0.692473    0.734566    11.00000   -1.20000
AFIX   0
C64   1    0.816086    0.705365    0.651573    11.00000    0.04903    0.04547 =
         0.05105    0.02696    0.01905    0.00905
AFIX  43
H64   2    0.756445    0.661162    0.662651    11.00000   -1.20000
AFIX   0
C65   1    0.805904    0.753209    0.591984    11.00000    0.03036    0.04391 =
         0.04593    0.01863    0.00877    0.01444
AFIX  43
H65   2    0.738830    0.741908    0.564458    11.00000   -1.20000
AFIX   0
F1    4    0.401298    1.410619    0.475578    11.00000    0.04507    0.03816 =
         0.08745    0.01590    0.02814   -0.00353
F2    4    0.562614    1.447646    0.546821    11.00000    0.06091    0.05852 =
         0.13038    0.04794    0.01923    0.01022
F3    4    0.446308    1.525373    0.577543    11.00000    0.06244    0.05304 =
         0.11016    0.00435    0.05287   -0.00466
N1    5    0.233371    1.446306    0.751165    11.00000    0.02924    0.03185 =
         0.03775    0.01113    0.00996    0.01216
N2    5    0.172756    1.557878    0.675521    11.00000    0.02889    0.03519 =
         0.06440    0.02030    0.00743    0.00924
N3    5    0.328060    1.644931    0.820279    11.00000    0.06398    0.04884 =
         0.06203    0.01847   -0.00180    0.00313
N4    5    0.458594    1.280933    0.608963    11.00000    0.03256    0.01853 =
         0.05421    0.01154    0.02355    0.01138
AFIX   3
H4A   2    0.461604    1.330853    0.618113    11.00000   -1.20000
AFIX   0
N5    5    0.753108    1.029319    0.313072    11.00000    0.02708    0.02662 =
         0.03056    0.01232    0.01024    0.00722
N6    5    0.857690    0.913075    0.222406    11.00000    0.04399    0.02779 =
         0.03216    0.00805    0.01803    0.00679
N7    5    0.914426    0.855072    0.364130    11.00000    0.02988    0.02619 =
         0.03405    0.00788    0.01760    0.01266
N8    5    0.811060    0.972880    0.454999    11.00000    0.02751    0.02428 =
         0.02676    0.00646    0.01157    0.01081
O1    6    0.343167    1.169861    0.660166    11.00000    0.03002    0.02389 =
         0.03862    0.01385    0.01615    0.01030
O2    6    0.164509    1.510788    0.967071    11.00000    0.06268    0.06495 =
         0.04943    0.00094    0.01092    0.02354
O3    6   -0.071643    1.431102    0.753052    11.00000    0.04023    0.05448 =
         0.07013    0.01821    0.01587    0.01737
O4    6    0.052151    1.692113    0.850937    11.00000    0.12359    0.09339 =
         0.11267   -0.03734   -0.02422    0.08361
P1    7    0.500000    1.500000    0.500000    10.50000    0.03988    0.02890 =
         0.07655    0.01914    0.02941    0.00491
RE1   8    0.163050    1.549993    0.797571    11.00000    0.03938    0.02592 =
         0.04918    0.00656    0.01338    0.01474
ZN1   9    0.816218    0.929815    0.336754    11.00000    0.03059    0.02497 =
         0.02631    0.00947    0.01283    0.01098
PART 1
C66   1    0.512669    1.100646    0.733996    11.00000    0.06238    0.05810 =
         0.06380    0.02355   -0.00889    0.00300
AFIX  23
H66A  2    0.443840    1.064927    0.705992    11.00000   -1.20000
H66B  2    0.550302    1.141298    0.700685    11.00000   -1.20000
AFIX   0
PART 0
PART 2
C70   1    0.725667    1.519485    0.797470    10.50000    0.16558    0.07607 =
         0.46736   -0.09873    0.01282    0.03781
AFIX  23
H70A  2    0.696104    1.476372    0.831047    10.50000   -1.20000
H70B  2    0.776661    1.495503    0.768845    10.50000   -1.20000
AFIX   0
PART 0
PART 1
CL1   3    0.588385    1.031253    0.751162    11.00000    0.05361    0.07432 =
         0.06679    0.01501    0.00220    0.01745
CL2   3    0.487768    1.164299    0.821963    11.00000    0.05492    0.09962 =
         0.07398    0.02673    0.01358    0.02844
PART 0
PART 2
CL5   3    0.632450    1.496321    0.734810    10.50000    0.28435    0.09321 =
         0.08307    0.03835    0.06901   -0.03108
CL6   3    0.802530    1.593036    0.856245    10.50000    0.11685    0.13467 =
         0.11365    0.05236    0.05113    0.04255
PART 0
PART 1
F4    4    0.545421    1.471439    0.697317    10.50000    0.16168    0.16163 =
         0.30424    0.05798   -0.12546    0.02834
F5    4    0.671665    1.581338    0.789644    10.50000    0.20718    0.08791 =
         0.21824    0.04744    0.06183    0.03737
F6    4    0.712827    1.456092    0.741716    10.50000    0.21319    0.18355 =
         0.45766    0.01367    0.08929    0.10191
F7    4    0.560199    1.373213    0.783879    10.50000    0.20718    0.08791 =
         0.21824    0.04744    0.06183    0.03737
F8    4    0.519156    1.498420    0.831834    10.50000    0.21319    0.18355 =
         0.45766    0.01367    0.08929    0.10191
F9    4    0.674801    1.482403    0.861111    10.50000    0.16168    0.16163 =
         0.30424    0.05798   -0.12546    0.02834
P2    7    0.610318    1.476825    0.779132    10.50000    0.06957    0.08098 =
         0.17362    0.02809   -0.00876    0.01780
 
PART 0
C67   1    0.115348    1.090412    0.189851    11.00000    0.09329    0.06421 =
         0.11401    0.01726    0.04636    0.02847
AFIX  23
H67A  2    0.121970    1.124843    0.242059    11.00000   -1.20000
H67B  2    0.041445    1.051509    0.178998    11.00000   -1.20000
AFIX   0
CL3   3    0.140827    1.162358    0.122891    11.00000    0.16763    0.14353 =
         0.06087    0.02064    0.01494    0.07886
CL4   3    0.201463    1.026559    0.187724    11.00000    0.08388    0.08793 =
         0.12803    0.02395    0.02724    0.03627
HKLF 4
 
REM  CF solution in P-1
REM R1 =  0.0659 for   12030 Fo > 4sig(Fo)  and  0.0809 for all   14802 data
REM    880 parameters refined using     26 restraints
 
END  
     
WGHT      0.1209      7.5255 

REM Highest difference peak  4.118,  deepest hole -1.780,  1-sigma level  0.171
Q1    1   0.2260  1.5668  0.8023  11.00000  0.05    4.12
Q2    1   0.1250  1.4309  0.4855  11.00000  0.05    2.11
Q3    1   0.0932  1.5842  0.4285  11.00000  0.05    2.07
Q4    1   0.1258  1.5407  0.7504  11.00000  0.05    2.04
Q5    1   0.5950  1.0968  0.7296  11.00000  0.05    1.60
Q6    1   0.7522  0.9177  0.3200  11.00000  0.05    1.42
Q7    1   0.5565  1.5278  0.7420  11.00000  0.05    1.25
Q8    1   0.8442  1.6893  0.9239  11.00000  0.05    1.24
Q9    1   0.1409  1.6034  0.7019  11.00000  0.05    0.99
Q10   1   0.1651  1.0985  0.1225  11.00000  0.05    0.97
Q11   1   0.2528  1.0920  0.2247  11.00000  0.05    0.95
Q12   1   0.5216  1.3524  0.6041  11.00000  0.05    0.91
Q13   1   0.1767  1.4779  0.8794  11.00000  0.05    0.87
Q14   1   0.1608  1.6012  0.8372  11.00000  0.05    0.85
Q15   1   0.1762  1.0734  0.2192  11.00000  0.05    0.85
Q16   1   0.1239  1.7237  0.8348  11.00000  0.05    0.84
Q17   1   0.2972  1.0486  0.2282  11.00000  0.05    0.83
Q18   1   0.5846  1.3561  0.8307  11.00000  0.05    0.80
Q19   1   0.5141  1.2322  0.8508  11.00000  0.05    0.80
Q20   1   0.8601  0.9666  0.0650  11.00000  0.05    0.77
Q21   1   0.5766  1.1825  0.2624  11.00000  0.05    0.72
Q22   1   1.1899  0.6660  0.1053  11.00000  0.05    0.72
Q23   1   0.8828  0.9454  0.3631  11.00000  0.05    0.72
Q24   1   0.0377  1.1158  0.1083  11.00000  0.05    0.71
Q25   1   0.5651  1.7164  0.8374  11.00000  0.05    0.68
Q26   1   0.5347  1.4702  0.5885  11.00000  0.05    0.64
Q27   1   0.5127  1.6878  0.7405  11.00000  0.05    0.63
Q28   1   0.4184  1.6741  0.8795  11.00000  0.05    0.63
Q29   1   0.8752  1.6148  0.8874  11.00000  0.05    0.62
Q30   1   0.1627  1.6652  0.8198  11.00000  0.05    0.60
Q31   1   0.3638  1.6159  0.7937  11.00000  0.05    0.60
Q32   1   0.4853  1.5034  0.9059  11.00000  0.05    0.59
Q33   1   0.2978  1.5928  0.8372  11.00000  0.05    0.58
Q34   1   0.7443  1.5361  0.8591  11.00000  0.05    0.56
Q35   1   1.1409  0.7982  0.2048  11.00000  0.05    0.55
Q36   1   0.7402  1.0259  0.5194  11.00000  0.05    0.55
Q37   1  -0.0590  1.4687  0.7695  11.00000  0.05    0.55
Q38   1   1.2236  0.7360  0.1524  11.00000  0.05    0.51
Q39   1   0.9592  0.8372  0.5940  11.00000  0.05    0.51
Q40   1   0.2436  1.4709  0.6504  11.00000  0.05    0.50
Q41   1   0.8247  0.9044  0.3717  11.00000  0.05    0.50
Q42   1   1.2407  0.7394  0.2169  11.00000  0.05    0.49
Q43   1   0.1799  1.4129  0.7190  11.00000  0.05    0.49
Q44   1   0.8199  0.7159  0.6211  11.00000  0.05    0.49
Q45   1   0.3142  1.3479  0.6529  11.00000  0.05    0.49
Q46   1   0.8840  0.8880  0.3380  11.00000  0.05    0.49
Q47   1   0.9679  0.8029  0.4352  11.00000  0.05    0.49
Q48   1   0.5027  1.7283  0.8895  11.00000  0.05    0.48
Q49   1   0.6827  1.5115  0.7454  11.00000  0.05    0.48
Q50   1   0.6863  1.1097  0.4733  11.00000  0.05    0.48

REM The information below was added by Olex2.
REM
REM R1 = 0.0659 for 12030 Fo > 4sig(Fo) and 0.0809 for all 14802 data
REM n/a parameters refined using n/a restraints
REM Highest difference peak 4.12, deepest hole -1.78
REM Mean Shift 0, Max Shift 0.001.

REM +++ Tabular Listing of Refinement Information +++
REM R1_all = 0.0809
REM R1_gt = 0.0659
REM wR_ref = 0.1986
REM GOOF = 1.073
REM Shift_max = 0.001
REM Shift_mean = 0
REM Reflections_all = 14802
REM Reflections_gt = 12030
REM Parameters = n/a
REM Hole = -1.78
REM Peak = 4.12
REM Flack = n/a

;
_olex2_date_sample_data_collection 2013-03-05
_olex2_submission_special_instructions 'No special instructions were received'

#===END
_chemical_properties_physical    Photo-sensitive
